# Supplementary material for: How digital finance affects income distribution: Evidence from 280 cities in China
Source: PLoS One. 2022 May 18;17(5):e0267486. doi: 10.1371/journal.pone.0267486 (PMC9116654; doi:10.1371/journal.pone.0267486)
Supplement: S1 Dataset — (XLSX) [file pone.0267486.s001.xlsx]

## Sheet: data
Gini coefficient (GINI)	Digital financial development level (DE)	Economic development primary term (rgdp)	Foreign direct investment (fdi)	Level of external openness (open)	Urbanization (urb)	Internet penetration rate (user)	Financial development level (fd)	Level of numerical education (edu)
0.426	204.174	7.231	2.138	1.933	93.544	5.339	17.288	0.089
0.7	22.906	32.858	0.523	1.636	91.66	0.618	22.279	0.212
0.552	65.102	26.649	3.307	5.04	16.649	1.253	6.48	0.385
0.427	242.289	8.435	0.035	4.637	84.484	7.884	3.848	0.422
0.64	313.37	48.051	3.724	3.122	6.477	0.251	4.578	0.263
0.287	17.688	4.247	1.099	5.215	55.75	2.749	16.599	0.46
0.258	314.527	7.271	3.795	5.742	36.32	2.82	0.814	0.336
0.696	11.166	13.143	2.98	8.548	40.858	1.87	3.892	0.172
0.693	299.55	21.392	2.592	0.569	40.812	8.317	9.383	0.379
0.477	290.595	53.605	3.618	5.54	94.739	5.424	15.661	0.483
0.375	293.498	49.076	1.748	3.193	35.894	4.06	15.222	0.491
0.291	275.578	37.335	3.29	8.268	56.851	5.531	16.192	0.163
0.492	118.321	8.839	2.526	7.553	50.83	4.132	0.358	0.318
0.663	171.522	37.966	0.873	0.558	82.305	0.405	5.355	0.341
0.668	83.512	35.593	0.548	6.003	43.082	0.623	19.543	0.388
0.259	310.28	13.269	1.077	3.049	57.34	7.042	6.512	0.061
0.562	12.755	51.774	1.389	2.018	88.423	3.668	2.705	0.419
0.175	68.858	25.382	2.728	4.258	34.587	2.766	19.424	0.314
0.168	28.252	12.675	0.833	3.669	41.815	4.866	8.796	0.186
0.557	323.6	39.972	2.307	8.732	43.322	7.283	15.847	0.336
0.205	300.305	23.345	2.113	6.593	43.295	2.511	20.584	0.387
0.539	220.524	19.066	1.698	2.317	56.696	8.684	6.103	0.504
0.694	181.781	9.467	3.743	3.546	45.538	3.256	23.456	0.302
0.615	260.159	47.011	3.733	3.591	33.843	0.817	7.205	0.15
0.585	22.945	3.84	0.382	6.729	28.74	7.128	7.491	0.331
0.18	284.298	37.853	0.708	4.299	44.347	5.851	16.227	0.113
0.393	131.612	16.984	1.557	0.443	8.853	6.949	26.507	0.119
0.518	50.664	52.092	0.22	2.145	94.52	9.081	5.196	0.358
0.422	255.648	47.87	1.804	3.684	9.799	8.164	25.72	0.438
0.203	58.569	48.034	2.671	6.284	64.92	5.403	15.664	0.337
0.567	251.048	39.293	1.728	1.909	91.073	1.939	4.236	0.326
0.533	73.125	40.865	0.079	8.281	7.549	2.426	2.372	0.277
0.523	30.871	18.311	3.443	3.484	8.92	0.26	10.697	0.241
0.282	178.75	14.882	2.566	6.634	1.911	6.002	7.239	0.1
0.604	132.406	52.284	0.867	5.251	42.271	4.154	14.475	0.163
0.32	108.219	17.24	1.182	1.965	80.229	0.436	23.226	0.412
0.406	316.224	28.663	0.258	6.976	83.071	4.967	20.366	0.056
0.556	187.804	48.833	1.488	9.177	84.211	2.406	11.359	0.195
0.42	76.675	51.735	1.066	3.018	18.084	7.96	1.794	0.192
0.539	52.88	52.556	2.383	7.328	57.522	7.877	11.39	0.261
0.469	146.108	35.553	1.561	5.915	13.145	4.036	2.196	0.398
0.167	218.15	8.077	2.191	8.329	87.429	2.955	15.678	0.421
0.177	105.482	25.63	0.561	5.656	99.997	6.554	6.666	0.472
0.435	31.94	28.621	3.022	7.331	25.898	3.966	13.062	0.122
0.168	23.142	29.637	2.073	3.89	90.657	8.589	12.736	0.109
0.592	148.149	25.768	1.707	1.579	23.871	6.94	17.844	0.143
0.629	121.215	32.42	0.889	0.561	30.566	7.181	13.274	0.09
0.21	279.374	22.915	3.188	2.911	74.783	0.921	21.123	0.228
0.662	225.487	6.623	0.941	2.166	54.383	1.126	4.399	0.183
0.537	220.661	43.658	2.424	5.33	8.713	4.891	25.319	0.382
0.493	180.781	6.895	1.195	3.001	25.691	4.493	8.23	0.514
0.653	35.843	17.66	0.036	0.348	13.455	3.992	7.688	0.069
0.18	136.791	46.737	1.674	6.317	51.714	2.783	4.924	0.503
0.494	200.79	33.696	3.095	8.364	27.57	6.554	26.801	0.155
0.299	9.106	8.646	2.506	6.951	90.067	5.326	14.971	0.078
0.524	12.47	41.082	0.567	2.412	92.611	5.47	2.279	0.069
0.538	55.068	4.291	1.339	2.985	79.877	2.752	23.169	0.212
0.424	96.125	2.678	2.745	5.669	81.606	7.177	18.245	0.078
0.265	253.402	1.482	0.356	0.584	92.234	5.457	19.137	0.247
0.244	275.245	9.19	3.651	0.113	44.742	6.246	4.308	0.116
0.318	26.673	42.33	2.473	8.962	88.694	2.327	13.971	0.102
0.358	159.408	21.572	2.134	0.576	41.104	4.445	15.873	0.371
0.517	104.737	38.759	0.188	2.696	17.215	2.652	15.05	0.24
0.179	28.35	3.062	2.61	3.543	81.518	9.155	24.995	0.35
0.34	54.499	20.768	1.932	2.967	88.226	9.078	2.174	0.061
0.657	304.326	14.545	0.985	6.777	81.934	3.611	2.324	0.211
0.634	215.767	49.69	2.994	6.871	63.75	0.351	6.479	0.198
0.416	150.061	36.676	3.675	6.738	66.817	4.569	20.062	0.115
0.263	83.198	39.566	1.728	9.07	52.72	0.522	14.232	0.188
0.658	189.853	29.319	2.659	3.018	40.003	6.593	12.06	0.481
0.198	77.489	48.199	3.338	2.737	4.082	5.621	0.185	0.206
0.3	175.151	50.246	3.402	8.424	5.656	9.023	8.315	0.487
0.309	253.813	38.74	3.813	3.174	59.765	6.586	26.995	0.486
0.205	103.619	30.579	1.311	1.742	51.972	3.265	1.053	0.103
0.63	69.437	12.772	1.336	7.456	62.777	2.618	17.065	0.426
0.182	219.347	37.416	1.524	2.103	59.47	6.997	0.598	0.208
0.247	152.082	10.092	2.936	4.146	57.708	7.471	20.028	0.304
0.561	43.111	44.704	1.864	8.451	20.573	5.559	8.008	0.095
0.592	238.807	45.533	1.184	8.13	43.471	3.812	22.494	0.369
0.342	182.693	27.975	0.068	1.759	41.064	9.05	6.852	0.241
0.215	113.868	2.41	1.367	2.483	98.55	2.428	12.598	0.336
0.348	17.865	17.551	1.437	5.262	73.649	8.109	5.761	0.43
0.19	237.679	5.626	1.649	7.651	55.574	7.788	19.703	0.252
0.618	299.265	47.754	3.354	7.365	85.414	4.702	19.491	0.25
0.487	98.087	35.089	1.655	4.726	31.053	8.79	7.482	0.44
0.185	256.736	53.553	1.912	4.115	53.191	5.725	4.874	0.109
0.714	187.519	25.169	1.38	0.586	67.798	1.76	16.157	0.118
0.166	191.089	44.062	0.641	4.288	59.425	5.332	21.854	0.339
0.351	154.72	8.536	1.191	3.993	88.843	6.115	23.777	0.281
0.591	165.499	24.554	1.58	6.626	4.367	5.198	27.037	0.421
0.194	150.581	36.178	1.248	6.758	47.018	7.942	24.644	0.137
0.315	172.444	4.949	0.145	2.652	4.355	0.321	2.054	0.23
0.401	248.164	46.324	2.735	6.624	73.476	6.129	4.023	0.244
0.717	182.546	16.615	0.775	8.685	99.079	0.361	17.577	0.397
0.322	227.302	36.733	3.391	7.647	0.832	7.084	0.686	0.101
0.514	33.823	47.344	3.422	6.961	70.397	3.766	20.986	0.353
0.646	249.419	24.147	2.841	8.691	61.2	3.351	24.204	0.31
0.211	235.59	16.548	0.364	7.251	71.874	0.327	26.412	0.239
0.631	244.966	24.762	0.769	5.921	88.788	7.297	14.816	0.125
0.329	16.07	9.05	0.45	5.413	46.027	6.032	13.715	0.279
0.403	107.15	53.846	3.239	6.024	34.587	5.013	17.058	0.396
0.715	232.637	39.775	0.936	8.463	88.487	8.08	15.021	0.36
0.476	92.339	47.767	3.276	6.891	21.084	1.803	13.879	0.112
0.235	168.079	26.227	1.946	8.174	29.034	7.479	2.586	0.377
0.692	47.103	37.577	3.261	5.647	73.029	2.722	12.12	0.318
0.405	147.011	7.899	0.879	3.778	37.414	3.503	2.002	0.16
0.222	308.505	43.481	1.468	3.241	1.185	3.051	17.367	0.443
0.328	227.4	31.445	3.718	1.696	51.188	2.403	18.046	0.27
0.701	166.873	7.04	2.906	1.826	96.821	3.819	20.823	0.078
0.245	308.779	44.268	1.201	5.912	61.148	7.314	14.292	0.466
0.563	123.736	26.455	2.827	2.692	40.873	4.429	20.828	0.072
0.221	74.007	27.215	0.097	5.845	4.252	0.894	22.301	0.417
0.656	239.797	2.849	1.684	5.051	2.018	2.804	22.579	0.511
0.425	104.923	15.925	3.687	0.121	14.664	2.076	9.141	0.278
0.264	274.352	28.93	3	3.943	3.781	3.206	14.381	0.062
0.352	325.218	30.065	3.083	8.282	69.576	1.465	7.746	0.411
0.459	59.334	35.654	3.503	3.794	77.141	1.792	1.401	0.32
0.642	200.446	3.547	2.505	4.492	70.178	1.908	0.366	0.113
0.649	75.547	30.976	3.72	6.855	94.195	7.665	17.96	0.364
0.22	229.587	46.796	2.581	9.175	11.139	2.155	17.822	0.317
0.337	173.209	4.039	1.159	2.933	49.149	5.231	23.62	0.248
0.433	54.646	47.763	2.249	2.152	56.191	2.245	6.523	0.266
0.513	252.578	34.895	1.687	8.547	63.765	0.687	21.248	0.205
0.426	141.263	44.59	2.173	6.281	24.153	7.802	15.869	0.497
0.616	124.854	4.187	0.926	0.166	35.849	8.181	5.158	0.189
0.479	22.936	53.487	0.683	3.916	48.638	2.664	27.148	0.222
0.309	50.075	38.899	2.162	6.522	39.912	6.875	3.627	0.131
0.699	268.84	9.983	0.083	5.245	5.133	4.61	6.602	0.202
0.218	158.075	52.99	2.832	7.25	59.072	1.983	7.481	0.425
0.536	139.89	13.925	0.093	4.269	1.325	4.436	20.541	0.127
0.396	119.636	11.732	0.854	6.819	53.513	2.379	4.234	0.233
0.243	87.661	4.999	3.405	5.584	35.192	3.182	7.293	0.15
0.409	288.349	32.924	0.984	5.168	1.562	7.683	26.363	0.259
0.449	52.89	49.279	0.978	5.837	37.119	5.522	7.15	0.286
0.564	27.134	49.88	3.332	2.709	74.077	2.786	6.873	0.06
0.341	72.86	48.843	3.224	0.889	38.01	4.579	26.93	0.054
0.659	125.55	53.692	0.702	4.923	48.003	8.617	3.101	0.104
0.454	236.992	48.485	3.335	4.929	83.457	2.216	25.64	0.072
0.575	272.842	19.074	2.333	5.315	20.193	5.482	20.439	0.336
0.575	178.898	53.425	2.568	8.564	9.835	8.503	6.284	0.054
0.338	100.853	12.318	0.865	1.15	7.379	7.679	7.723	0.307
0.582	282.66	8.951	0.181	2.154	75.211	2.245	10.99	0.14
0.634	236.855	35.04	1.535	8.314	59.653	5.297	10.127	0.329
0.264	258.139	14.397	1.631	0.868	77.779	7.833	14.013	0.271
0.321	90.485	39.983	0.06	8.77	46.957	8.971	9.942	0.415
0.361	172.13	9.314	0.168	4.792	6.078	4.741	6.01	0.457
0.419	14.657	18.542	2.309	5.123	69.427	1.894	5.339	0.327
0.324	58.216	46.06	1.277	2.73	90.645	7.906	22.18	0.448
0.487	267.32	30.682	2.02	6.945	39.924	5.909	8.579	0.106
0.281	14.736	3.582	2.104	1.543	55.598	5.664	9.168	0.397
0.565	126.492	53.005	3.342	5.603	63.762	2.564	12.179	0.247
0.554	133.985	35.131	2.719	5.739	89.976	5.819	21.625	0.426
0.482	172.748	46.591	1.617	8.33	57.009	8.57	17.334	0.362
0.687	300.05	24.927	0.731	6.045	72.923	2.051	7.019	0.381
0.254	315.939	46.443	3.112	3.924	62.257	1.635	1.712	0.127
0.29	28.301	48.339	2.519	0.861	70.895	4.002	19.564	0.147
0.3	197.288	8.588	0.335	3.793	0.829	4.101	20.67	0.501
0.661	67.622	27.518	0.691	1.551	38.803	8.814	14.168	0.139
0.336	99.195	52.617	0.975	2.111	11.051	2.913	12.465	0.509
0.189	199.593	42.232	3.33	1.611	81.63	2.306	22.91	0.41
0.274	176.651	40.178	1.583	0.582	16.993	8.47	27.259	0.382
0.33	194.64	8.044	2.097	3.596	89.721	7.693	12.144	0.064
0.646	30.684	19.834	2.305	3.849	21.658	3.608	8.77	0.07
0.361	193.855	10.158	0.885	8.185	67.212	6.982	15.024	0.273
0.37	255.883	33.217	3.837	6.016	79.038	4.78	6.308	0.123
0.293	200.907	8.575	0.318	8.177	32.591	3.455	20.69	0.26
0.411	239.768	2.314	0.279	8.973	46.663	6.163	26.142	0.161
0.354	181.781	21.444	2.423	6.648	8.291	0.815	2.014	0.239
0.585	14.039	17.049	3.818	7.933	82.454	7.105	25.793	0.131
0.477	272.263	2.462	2.06	5.243	21.284	8.32	1.244	0.498
0.352	25.319	29.201	1.567	6.59	53.589	3.338	26.313	0.106
0.647	287.034	7.748	2.274	9.238	59.337	2.43	26.8	0.138
0.687	37.599	6.093	0.643	7.782	40.043	9.201	22.089	0.308
0.452	115.791	11.576	3.733	1.023	32.831	4.203	17.727	0.346
0.43	205.37	26.149	2.809	6.508	15.324	2.959	20.469	0.367
0.627	5.447	31.616	0.73	7.558	42.055	6.616	8.085	0.382
0.542	6.889	0.86	1.552	0.089	20.692	3.273	12.732	0.292
0.178	241.21	29.92	3.738	6.657	13.68	8.559	25.936	0.35
0.169	116.556	51.188	0.621	5.042	81.269	1.832	20.198	0.222
0.469	175.975	38.879	3.494	2.209	89.709	5.432	14.148	0.156
0.354	54.842	44.094	0.828	0.519	21.46	7.442	17.555	0.066
0.443	174.553	48.568	2.409	1.504	26.986	6.543	17.76	0.27
0.455	281.434	13.2	3.844	8.23	48.395	2.122	18.842	0.088
0.22	161.439	43.248	2.824	8.413	5.54	7.429	7.394	0.288
0.442	105.1	46.989	2.095	6.996	12.558	9.192	7.251	0.479
0.306	162.626	23.657	3.268	4.6	80.269	0.783	0.997	0.384
0.479	67.024	41.308	3.218	8.527	89.882	6.593	0.713	0.23
0.192	91.947	11.415	1.336	6.651	27.317	3.737	25.44	0.171
0.402	92.055	33.862	1.472	5.366	46.35	5.472	20.493	0.186
0.219	231.657	29.03	0.233	3.267	59.872	4.23	20.936	0.45
0.348	67.151	33.58	2.491	0.965	67.847	5.328	16.648	0.439
0.396	186.175	23.695	2.278	6.509	63.191	4.558	26.291	0.223
0.597	269.448	40.253	1.795	5.969	72.415	1.932	2.256	0.23
0.388	265.907	8.604	3.108	2.022	49.207	3.253	5.558	0.489
0.246	138.899	33.295	0.428	8.956	84.955	6.863	22.254	0.303
0.348	254.069	31.836	0.199	7.491	90.952	5.142	7.511	0.158
0.318	10.459	46.145	2.435	0.263	46.942	8.517	24.556	0.178
0.281	112.113	10.067	0.956	5.654	62.862	3.335	23.733	0.3
0.606	254.48	14.502	0.675	1.912	99.441	0.845	10.024	0.481
0.305	74.027	2.372	0.161	6.444	80.536	4.805	10.178	0.385
0.515	91.172	32.605	0.121	9.163	78.08	1.471	4.261	0.29
0.475	161.556	48.267	0.7	5.057	71.117	5.235	26.602	0.482
0.238	241.445	31.839	0.79	8.369	63.172	3.775	22.191	0.411
0.28	212.609	33.797	2.806	2.119	40.411	0.821	15.339	0.063
0.454	110.897	10.201	3.296	1.044	0.413	5.543	17.175	0.173
0.55	129.964	53.303	1.931	2.023	44.122	6.03	17.349	0.464
0.216	108.435	9.638	2.607	1.074	0.79	3.205	0.672	0.297
0.653	122.951	9.302	2.754	7.56	41.633	9.012	0.676	0.062
0.657	219.445	0.855	2.638	8.595	12.431	6.435	21.947	0.46
0.332	22.553	11.61	2.733	2.651	93.508	7.387	20.652	0.516
0.5	243.652	18.609	2.97	5.946	95.246	5.763	19.003	0.512
0.183	161.007	26.66	3.332	2.299	23.415	5.986	0.872	0.158
0.346	90.505	34.811	0.77	0.096	77.108	8.662	10.881	0.31
0.409	40.002	8.42	1.858	6.27	42.329	8.94	3.213	0.456
0.397	290.604	48.495	3.146	2.111	98.207	4.354	4.089	0.163
0.227	177.367	46.989	2.366	1.811	30.767	6.217	1.438	0.119
0.653	132.906	37.695	1.275	1.086	18.239	2.676	3.402	0.06
0.342	198.946	13.239	3.181	2.934	94.59	4.974	19.953	0.142
0.394	166.304	18.303	3.685	0.065	22.859	7.168	12.724	0.103
0.432	38.197	4.039	2.277	0.192	90.484	7.535	2.176	0.062
0.709	128.748	42.678	2.069	3.458	4.464	3.989	23.319	0.417
0.482	279.384	23.348	3.213	6.396	43.012	7.106	25.591	0.078
0.376	98.391	45.808	3.697	4.136	43.335	6.603	6.479	0.475
0.255	196.945	42.296	3.073	0.573	77.241	0.304	25.306	0.416
0.638	290.271	16.094	1.456	0.453	67.12	8.839	23.124	0.088
0.273	229.783	33.639	2.396	5.891	80.548	3.602	9.397	0.221
0.641	253.509	11.355	2.251	5.422	64.382	3.82	25.687	0.392
0.439	278.109	45.67	0.563	0.383	70.841	6.945	21.22	0.146
0.239	245.8	51.462	0.096	8.85	36.888	2.253	5.92	0.452
0.603	35.49	21.167	1.634	2.62	56.765	3.536	2.331	0.438
0.164	47.515	37.556	1.535	7.835	72.448	2.917	7.202	0.109
0.521	222.682	44.973	2.493	7.038	62.394	6.395	21.702	0.076
0.166	303.669	6.991	3.33	9.174	39.283	6.487	7.129	0.08
0.329	145.059	52.696	1.575	4.997	45.462	4.678	12.173	0.246
0.177	281.012	13.309	1.743	1.826	38.76	0.778	9.819	0.233
0.341	28.183	25.965	3.773	6.742	8.519	6.024	0.884	0.204
0.509	183.351	34.811	3.233	8.025	45.781	0.867	22.364	0.298
0.621	174.935	10.295	0.915	0.318	60.486	6.449	10.666	0.355
0.344	155.809	50.358	2.806	8.843	87.171	3.139	9.897	0.19
0.534	61.777	32.887	3.04	8.286	87.232	8.019	12.747	0.15
0.232	205.341	10.344	2.818	5.103	14.902	5.843	8.912	0.378
0.605	200.77	3.251	3.49	8.527	93.092	5.446	0.91	0.368
0.545	29.439	0.864	2.913	9.212	95.733	3.26	3.711	0.283
0.542	229.018	49.206	1.76	1.182	63.157	7.226	10.693	0.511
0.696	128.963	3.416	3.774	4.179	16.36	0.912	19.866	0.319
0.169	106.14	1.373	3.359	4.125	0.89	5.208	15.308	0.295
0.557	34.813	30.836	1.224	6.172	42.338	7.555	17.03	0.241
0.217	298.294	17.209	2.39	5.574	5.978	0.575	0.131	0.27
0.665	308.358	12.834	0.863	8.099	80.004	5.056	23.514	0.504
0.612	11.411	24.626	0.191	6.448	23.324	4.628	17.542	0.233
0.676	279.894	4.574	2.449	1.701	64.187	8.693	19.388	0.454
0.222	306.209	11.431	0.906	6.956	74.658	1.634	11.689	0.141
0.404	34.372	39.376	0.946	7.354	58.923	7.315	14.48	0.348
0.164	145.912	10.8	2.543	3.93	59.44	5.659	24.238	0.288
0.54	146.54	48.322	3.63	7.175	47.532	8.465	0.49	0.201
0.659	129.984	20.97	1.835	8.729	17.798	4.534	25.95	0.497
0.63	303.875	52.242	1.576	4.211	45.195	4.389	23.977	0.152
0.537	293.831	2.852	1.766	3.309	76.39	4.699	9.179	0.195
0.316	153.661	48.236	3.323	3.456	8.1	8.848	14.613	0.451
0.336	44.779	48.964	0.829	4.876	86.46	7.385	21.622	0.473
0.615	98.842	17.253	1.226	7.837	34.214	3.248	6.086	0.347
0.497	69.349	44.281	1.694	8.351	83.183	8.315	15.246	0.253
0.401	47.064	24.251	1.927	1.233	82.706	1.848	12.472	0.421
0.511	66.298	37.599	1.586	3.901	26.059	3.555	4.303	0.427
0.588	166.363	21.831	3.133	5.345	73.166	3.585	1.23	0.47
0.352	151.621	50.861	1.808	5.98	46.271	1.835	9.553	0.26
0.475	116.487	41.586	2.423	5.056	97.766	2.065	5.481	0.142
0.602	218.141	6.972	0.555	8.19	34.685	6.101	23.539	0.364
0.561	167.775	25.094	3.684	1.675	87.572	6.336	6.308	0.451
0.566	271.155	7.04	3.56	5.254	73.774	1.102	16.447	0.359
0.698	44.994	1.508	3.47	4.086	25.023	9.111	26.045	0.071
0.2	166.941	22.798	2.358	5.858	55.753	4.76	7.953	0.221
0.166	295.469	14.706	0.745	3.566	23.95	0.37	7.395	0.509
0.657	184.94	8.71	3.282	3.271	49.802	8.36	9.111	0.496
0.356	41.454	53.015	1.859	6.085	95.101	6.594	18.194	0.212
0.425	43.307	7.992	3.246	8.913	97.11	1.482	0.956	0.236
0.48	296.45	45.494	1.264	3.451	99.997	0.468	15.086	0.348
0.425	74.557	20.671	2.692	6.806	41.584	2.543	12.296	0.072
0.634	168.236	47.159	0.104	6.051	86.514	1.335	25.515	0.51
0.679	249.037	26.411	1.642	0.265	36.049	5.984	24.648	0.288
0.257	251.754	34.866	1.714	5.294	7.741	7.991	10.9	0.488
0.263	176.681	43.765	0.423	2.306	63.343	9.081	6.443	0.088
0.708	43.788	2.273	1.433	7.937	46.511	3.336	16.887	0.316
0.451	139.968	40.479	0.152	8.697	8.844	2.812	17.522	0.162
0.279	228.979	16.623	1.875	9.257	48.006	3.22	0.691	0.365
0.35	258.502	26.709	3.335	3.045	21.646	2.957	3.569	0.497
0.488	295.793	1.821	3.382	0.133	69.087	3.954	18.068	0.087
0.579	134.466	37.643	0.12	7.557	43.417	4.503	4.278	0.105
0.475	264.495	34.912	2.318	6.442	53.832	2.164	1.373	0.222
0.503	32.813	4.275	1.693	1.199	19.646	3.902	22.073	0.191
0.333	231.107	53.176	3.182	3.131	91.885	5.219	26.487	0.32
0.309	66.073	7.357	3.354	4.535	33.764	5.098	12.681	0.345
0.218	42.356	6.602	3.588	2.53	77.172	8.869	20.011	0.504
0.464	161.36	10.158	1.087	9.252	52.276	0.917	2.339	0.272
0.506	169.07	35.69	2.973	6.679	26.275	5.319	21.481	0.421
0.636	258.747	23.592	2.769	9.002	9.476	2.382	5.247	0.353
0.285	47.819	13.755	3.828	1.134	90.763	3.616	15.844	0.172
0.183	120.087	32.88	1.061	9.211	66.567	2.259	19.873	0.31
0.695	11.587	52.992	0.946	7.494	86.837	2.183	12.633	0.432
0.299	71.663	21.204	3.631	3.418	6.306	1.718	25.036	0.247
0.27	27.232	21.221	1.233	2.717	90.116	4.259	13.787	0.243
0.439	288.476	43.028	1.754	3.31	16.71	0.481	16.685	0.367
0.695	246.879	37.939	2.854	1.898	41.079	0.854	0.5	0.388
0.432	70.359	1.134	3.05	3.633	88.63	8.482	2.123	0.445
0.473	67.446	14.318	1.957	5.489	38.526	0.376	4.117	0.457
0.579	36.961	40.185	1.924	3.215	91.262	5.222	9.818	0.339
0.348	174.317	45.134	1.337	5.47	34.141	5.898	11.377	0.231
0.387	321.765	39.483	0.304	1.094	29.013	2.662	22.243	0.117
0.379	126.649	31.635	1.206	8.57	44.143	3.719	15.873	0.49
0.372	138.978	41.223	0.107	3.179	44.994	5.064	25.142	0.089
0.412	190.03	26.074	0.004	0.41	16.306	2.479	25.621	0.184
0.181	5.506	35.447	0.442	1.473	92.016	1.224	11.484	0.318
0.538	115.703	21.255	3.841	3.8	12.814	5.66	26.058	0.158
0.533	317.254	11.61	0.939	5.756	3.814	2.172	3.608	0.314
0.231	28.056	41.879	2.679	3.141	29.667	5.955	15.95	0.31
0.365	159.448	13.077	2.582	8.303	37.21	4.592	21.716	0.244
0.519	218.602	8.754	1.984	2.819	62.093	4.411	10.054	0.231
0.621	250.949	34.736	3.574	6.575	81.77	7.95	22.991	0.134
0.514	118.125	28.65	2.233	4.617	74.862	4.325	24.709	0.091
0.387	289.231	5.247	1.056	8.665	79.232	4.555	15.897	0.409
0.301	15.913	25.314	2.999	2.425	43.745	0.336	14.316	0.171
0.479	317.185	27.606	1.327	6.774	83.068	8.935	14.777	0.239
0.458	204.723	17.074	1.485	3.655	21.552	7.862	3.819	0.49
0.646	301.58	14.818	2.403	4.056	23.46	2.363	9.478	0.261
0.538	277.922	17.598	2.167	8.944	57.726	5.555	9.286	0.469
0.608	108.523	44.532	0.363	5.913	14.251	6.331	3.553	0.104
0.306	138.684	27.982	0.119	6.191	76.196	3.361	3.363	0.465
0.443	97.999	41.3	1.347	4.496	16.376	8.131	14.491	0.296
0.203	206.116	41.055	1.14	6.081	6.218	2.021	5.826	0.301
0.446	320.804	50.536	1.533	6.921	90.031	3.939	21.166	0.43
0.207	199.907	12.173	3.282	6.973	79.816	0.442	21.899	0.187
0.35	253.892	28.05	3.793	1.248	25.527	6.15	12.975	0.385
0.349	96.361	51.688	1.282	5.523	70.649	1.878	1.479	0.056
0.453	267.447	46.089	3.445	4.41	61.656	3.028	11.332	0.282
0.392	77.303	16.177	1.264	2.605	41.511	3.21	22.362	0.146
0.641	297.833	38.32	1.296	2.944	93.885	0.697	8.524	0.193
0.287	273.989	24.56	3.416	9.191	60.701	0.81	20.872	0.365
0.344	150.198	11.55	1.763	6.453	36.988	4.457	26.613	0.517
0.189	292.517	35.616	2.999	6.138	80.849	5.036	1.469	0.461
0.449	265.682	35.156	0.543	2.254	76.947	1.415	26.765	0.372
0.474	167.647	34.09	1.063	3.853	16.202	5.089	8.2	0.213
0.467	21.092	19.606	0.325	5.559	31.77	4.84	20.648	0.196
0.317	51.301	4.519	3.192	0.94	93.459	1.158	14.281	0.297
0.356	116.105	53.495	0.676	4.233	11.093	9.061	4.056	0.172
0.629	263.759	11.127	2.547	2.3	10.926	3.73	0.322	0.199
0.326	65.661	37.441	1.341	4.541	22.944	5.004	2.896	0.369
0.462	129.817	22.21	0.621	7.871	1.911	0.312	14.471	0.313
0.335	110.789	32.77	2.673	2.003	20.695	4.139	10.055	0.401
0.706	202.32	38.437	3.354	1.666	45.286	3.702	9.937	0.482
0.712	249.184	33.54	1.85	3.747	34.034	8.574	23.003	0.51
0.439	280.257	39.508	1.516	8.94	9.926	3.179	14.138	0.131
0.196	281.453	45.041	1.607	3.111	16.145	8.195	4.357	0.379
0.461	255.618	46.322	2.092	2.786	68.354	8.565	20.014	0.413
0.654	98.999	17.549	2.351	9.007	31.706	2.026	13.016	0.151
0.266	84.62	12.492	1.875	3.364	28.892	0.608	13.149	0.247
0.546	158.486	26.987	3.47	1.478	82.223	5.101	10.845	0.154
0.241	93.144	36.656	0.765	7.485	20.348	4.681	11.637	0.097
0.635	199.995	41.484	0.678	3.845	59.777	1.639	22.05	0.305
0.27	133.004	12.232	2.459	4.076	84.958	4.213	10.223	0.399
0.326	97.283	17.403	1.928	7.563	16.239	7.286	19.424	0.366
0.406	146.05	17.03	1.544	8.008	35.569	5.726	15.852	0.182
0.537	69.917	3.949	0.226	0.894	91.016	6.264	23.116	0.435
0.409	242.122	18.775	0.059	0.453	78.965	0.916	11.072	0.078
0.579	234.805	8.567	3.064	3.844	10.874	0.454	6.073	0.278
0.353	117.252	26.673	2.591	5.917	99.322	4.476	2.187	0.11
0.421	97.979	32.382	1.727	4.877	23.074	4.107	18.303	0.488
0.489	268.281	7.743	1.06	1.036	10.294	5.437	17.351	0.173
0.534	19.267	39.789	2.579	3.097	44.888	6.902	10.482	0.363
0.626	271.763	22.474	1.24	0.543	95.651	8.112	5.03	0.45
0.356	285.249	4.999	3.819	2.103	95.526	6.924	5.239	0.498
0.468	230.421	4.529	0.884	5.992	32.852	3.668	21.223	0.284
0.649	130.935	14.815	3.482	2.47	76.178	1.002	5.225	0.182
0.235	53.557	6.778	3.246	2.854	37.305	6.007	26.798	0.222
0.216	256.109	0.73	0.936	3.389	63.014	8.791	10.96	0.256
0.307	155.142	21.1	2.396	4.568	59.972	5.753	16.655	0.441
0.361	94.732	31.404	1.939	1.554	94.225	6.592	15.844	0.257
0.427	306.16	5.276	0.017	5.553	20.485	1.424	9.589	0.438
0.638	28.693	25.545	3.766	5.222	90.405	4.218	2.443	0.425
0.21	216.071	30.413	1.409	4.759	79.105	1.827	24.885	0.395
0.195	151.964	11.456	2.265	7.161	34.992	2.262	6.817	0.083
0.368	108.023	10.012	1.422	2.346	94.183	0.911	16.465	0.093
0.515	228.498	3.445	1.22	7.24	11.902	7.617	16.821	0.152
0.175	293.89	53.413	0.754	5.179	96.344	3.363	8.308	0.079
0.415	49.359	6.628	0.311	7.712	9.595	9.121	20.135	0.511
0.425	285.024	29.153	1.089	5.699	84.597	3.17	10.749	0.5
0.539	268.801	33.805	1.255	6.427	19.64	2.668	19.413	0.452
0.25	172.189	33.662	0.386	8.992	74.928	7.913	26.068	0.464
0.332	98.577	21.169	0.097	6.711	53.1	4.944	26.733	0.321
0.712	111.436	38.534	0.404	7.8	62.422	6.697	4.055	0.478
0.404	252.872	36.754	3.792	4.219	21.208	5.666	24.209	0.514
0.4	138.281	1.215	1.813	8.408	82.442	7.431	12.905	0.495
0.42	56.764	33.577	2.956	5.569	43.906	3.422	4.868	0.337
0.627	226.134	29.97	2.938	0.821	99.182	6.25	16.176	0.142
0.285	300.629	14.899	0.547	2.469	34.533	1.059	12.31	0.386
0.291	311.555	40.78	1.353	2.558	14.962	3.475	27.232	0.501
0.274	217.533	18.807	3.107	6.714	95.611	5.189	6.796	0.255
0.338	203.605	4.672	1.14	1.169	0.41	6.407	15.358	0.467
0.312	162.135	53.063	1.894	5.951	54.65	4.962	18.735	0.454
0.66	75.4	32.495	2.791	5.044	9.212	6.041	21.536	0.32
0.665	262.651	12.64	2.354	1.371	79.965	6.928	16.13	0.121
0.519	271.145	53.438	2.296	8.552	52.076	4.342	21.156	0.067
0.344	212.746	4.402	0.053	7.366	67.716	5.92	5.208	0.467
0.474	113.643	13.599	0.751	2.068	14.567	6.219	8.443	0.198
0.486	263.808	19.929	0.545	3.689	76.722	8.324	14.194	0.491
0.191	111.495	51.949	3.527	2.046	81.901	5.942	18.293	0.132
0.391	264.406	11.166	0.139	0.302	41.101	2.822	26.182	0.148
0.425	70.996	9.428	0.128	2.719	34.426	6.994	4.015	0.166
0.2	27.781	21.683	1.528	2.947	10.561	5.937	3.016	0.178
0.61	64.091	19.496	1.458	5.872	63.005	0.486	0.591	0.308
0.683	180.369	48.537	1.293	5.387	66.953	5.788	4.661	0.436
0.308	123.696	21.969	3.583	3.36	6.744	3.787	19.427	0.344
0.35	209.902	42.68	2.841	6.69	71.762	3.409	20.03	0.499
0.643	235.217	29.477	0.444	2.851	59.516	2.861	12.403	0.21
0.63	13.51	13.109	1.483	6.857	89.706	4.782	8.244	0.399
0.273	122.706	37.726	1.521	7.702	36.435	8.006	2.655	0.23
0.637	103.707	1.266	1.139	0.208	81.202	9.157	1.648	0.505
0.441	259.247	26.68	0.635	6.153	52.526	7.818	13.875	0.058
0.635	120.136	37.737	0.933	7.114	92.022	4.856	13.5	0.516
0.711	95.9	49.816	0.904	7.875	49.103	5.204	1.337	0.336
0.343	31.204	49.665	0.919	4.476	93.481	6.131	23.466	0.489
0.514	42.229	39.648	3.197	2.455	35.454	1.125	12.289	0.215
0.488	254.981	47.751	0.474	3.861	70.126	7.261	21.743	0.383
0.229	271.37	9.369	3.652	3.229	76.74	3.887	10.479	0.511
0.599	27.673	6.506	0.583	2.378	99.988	8.237	7.828	0.114
0.27	51.595	23.171	2.375	3.033	20.95	6.598	12.123	0.118
0.505	27.801	53.504	0.707	4.745	75.439	8.445	6.984	0.128
0.316	230.009	21.175	1.898	8.513	45.687	3.788	22.511	0.176
0.405	174.239	29.824	1.355	7.967	30.196	8.694	1.358	0.077
0.309	197.926	32.522	1.728	8.525	49.474	9.03	7.076	0.096
0.252	48.516	34.295	2.111	4.531	51.763	3.757	11.725	0.127
0.67	170.423	5.291	1.327	7.721	78.266	3.807	17.093	0.393
0.222	57.275	12.299	1.513	2.282	4.434	6.659	3.662	0.162
0.327	50.595	17.831	1.008	3.456	40.973	0.981	4.647	0.51
0.47	34.784	1.959	0.425	2.675	43.836	5.107	8.186	0.386
0.415	37.677	46.228	0.746	9.061	78.831	3.943	24.964	0.429
0.588	136.751	6.972	2.121	1.201	44.562	7.028	11.871	0.279
0.264	76.028	46.859	2.626	8.615	77.743	2.4	5.436	0.326
0.254	279.894	5.826	0.598	4.847	8.458	5.62	4.894	0.232
0.25	141.685	11.438	0.951	9.11	14.029	4.857	3.231	0.374
0.174	252.735	18.514	2.178	6.633	92.168	0.445	1.29	0.14
0.418	212.442	31.25	3.499	1.649	63.528	5.183	9.874	0.246
0.663	183.37	27.37	1.133	2.911	3.188	8.122	16.24	0.136
0.292	302.218	34.028	1.939	3.098	56.303	4.242	12.244	0.143
0.669	301.962	28.338	1.654	4.636	38.633	6.708	14.093	0.428
0.402	290.82	31.171	1.896	2.623	44.119	5.447	1.902	0.421
0.707	242.397	6.194	3.038	6.593	83.454	5.659	19.04	0.274
0.261	182.331	14.803	3.58	6.851	8.692	2.584	20.842	0.369
0.195	242.122	28.551	1.902	2.63	19.163	0.32	21.611	0.188
0.43	222.957	53.448	0.533	5.218	34.894	3.872	9.696	0.184
0.212	242.21	52.383	2.948	0.912	85.484	3.987	6.458	0.431
0.654	96.871	5.19	3.568	5.01	68.054	8.53	21.748	0.184
0.385	277.54	26.453	2.616	0.63	77.533	7.58	5.863	0.285
0.376	287.986	44.752	0.745	3.99	43.055	2.422	1.354	0.078
0.504	43.513	20.218	1.422	4.519	20.217	1.154	16.958	0.512
0.485	136.879	52.801	0.04	4.138	54.17	2.661	2.871	0.164
0.48	312.34	7.869	0.259	9.094	51.264	5.694	7.994	0.199
0.629	81.403	8.259	3.793	2.179	26.241	3.332	16.721	0.118
0.229	204.723	44.883	1.454	1.111	60.479	5.119	2.283	0.218
0.201	110.563	37.936	0.417	3.41	58.239	2.286	18.327	0.343
0.295	167.441	34.342	2.611	8.321	78.618	2.954	14.465	0.336
0.218	314.37	38.726	2.511	0.357	77.017	2.779	19.558	0.134
0.521	159.252	43.897	1.149	2.439	49.836	4.54	14.334	0.4
0.368	70.065	2.652	1.323	5.92	36.475	6.767	14.427	0.156
0.347	290.516	35.86	2.519	8.321	87.335	2.177	3.452	0.38
0.638	242.348	44.361	2.554	7.892	76.855	3.067	8.089	0.35
0.22	184.881	51.534	1.967	5.811	5.236	0.581	0.12	0.468
0.305	67.897	7.484	3.004	3.739	7.71	1.825	10.299	0.457
0.49	276.843	7.413	2.776	2.164	60.835	2.335	22.321	0.285
0.325	53.302	17.095	2.352	3.402	5.51	8.857	4.998	0.097
0.333	64.415	27.951	1.719	2.706	47.976	5.892	13.128	0.414
0.552	197.798	17.406	3.752	4.168	73.786	8.563	14.658	0.06
0.32	72.575	11.078	0.462	8.804	39.314	0.554	16.448	0.477
0.426	30.027	32.996	1.926	6.62	49.793	4.372	26.942	0.298
0.657	31.802	51.324	1.435	5.224	39.961	2.065	20.774	0.439
0.617	206.841	25.405	2.989	2.528	29.305	6.004	4.651	0.425
0.483	214.463	51.979	3.323	7.65	57.981	5.963	19.274	0.41
0.679	31.998	44.429	0.612	2.552	4.531	2.606	10.495	0.154
0.55	117.066	14.689	3.027	6.096	48.802	3.786	6.82	0.212
0.311	54.773	8.666	1.017	5.992	70.23	8.717	5.27	0.239
0.382	191.923	29.749	1.984	7.191	75.394	0.682	13.311	0.453
0.538	110.298	32.335	3.602	0.781	97.575	2.111	13.59	0.184
0.635	270.085	2.446	3.669	5.743	26.5	5.825	13.744	0.066
0.553	64.699	32.342	0.91	4.524	77.241	2.844	20.4	0.515
0.277	284.955	47.165	1.504	3.632	94.183	2.882	17.235	0.167
0.417	15.785	46.931	1.199	7.866	42.544	5.153	12.397	0.212
0.229	269.183	41.563	2.477	3.599	24.387	5.892	2.752	0.117
0.321	112.76	42.621	0.553	2.707	78.846	4.149	18.237	0.059
0.526	178.584	51.008	1.276	6.999	29.059	5.811	9.865	0.293
0.451	21.209	11.864	2.554	1.137	44.766	4.501	23.319	0.222
0.585	187.725	29.153	2.208	3.774	26.247	5.038	24.995	0.064
0.581	36.147	37.381	3.481	8.531	67.333	4.164	23.266	0.102
0.391	28.693	46.747	3.585	1.834	22.457	1.522	27.198	0.122
0.52	174.474	46.789	2.729	6.071	66.038	3.021	6.911	0.164
0.448	103.03	24.702	2.248	6.417	25.162	8.274	6.84	0.32
0.245	64.415	49.436	1.759	0.259	79.454	5.299	24.799	0.261
0.264	172.454	22.093	1.673	1.423	65.507	6.65	15.933	0.335
0.6	82.521	10.075	3.533	4.257	77.761	9.19	9.65	0.093
0.622	142.42	2.003	0.386	7.049	23.524	7.771	25.98	0.239
0.526	239.523	44.092	2.048	8.324	9.656	0.646	0.624	0.42
0.298	15.923	21.056	0.578	7.077	23.056	3.107	25.984	0.217
0.192	199.711	29.907	1.737	5.752	97.961	0.969	0.384	0.444
0.204	193.365	49.117	3.51	3.009	83.819	7.195	25.389	0.151
0.529	200.505	19.271	1.744	9.135	67.737	0.719	12.132	0.506
0.42	5.585	36.882	2.255	3.627	16.005	6.896	24.331	0.257
0.323	292.164	32.197	3.273	3.543	52.659	7.36	21.621	0.115
0.623	51.233	4.69	2.889	1.517	10.011	6.757	6.132	0.178
0.437	226.85	36.58	1.769	8.6	54.051	7.684	12.508	0.151
0.251	145.549	5.497	0.513	6.461	68.555	7.583	22.213	0.418
0.24	230.293	33.588	0.242	4.972	49.814	4.239	2.986	0.074
0.675	295.783	52.255	3.057	0.672	81.867	7.555	1.903	0.199
0.678	95.409	45.002	1.567	2.993	57.191	3.477	8.689	0.469
0.564	252.95	47.787	2.335	4.077	69.221	0.581	16.958	0.457
0.579	66.367	7.888	0.222	6.069	10.765	6.872	21.26	0.369
0.378	170.256	34.283	2.003	2.766	31.809	8.567	0.347	0.47
0.692	180.261	25.508	1.042	0.412	50.14	4.757	27.053	0.161
0.413	233.981	15.777	1.27	6.022	48.717	7.206	2.523	0.487
0.708	49.918	27.604	2.202	1.728	44.164	1.922	25.829	0.135
0.698	146.471	20.863	0.084	3.428	76.831	1.077	17.357	0.292
0.639	64.778	51.602	1.361	3.533	93.508	9.029	3.468	0.289
0.387	109.543	37.608	0.632	3.144	30.867	8.801	15.369	0.228
0.368	109.013	22.277	0.904	8.868	9.343	2.742	5.593	0.119
0.363	307.396	1.433	1.061	6.701	99.596	5.631	24.072	0.252
0.239	59.57	47.489	2.324	7.232	16.099	1.446	5.714	0.137
0.607	322.707	49.763	0.623	3.699	57.224	3.665	4.386	0.289
0.509	92.82	15.214	2.714	0.933	52.453	5.231	26.748	0.071
0.626	302.1	7.864	1.521	0.335	94.092	3.879	14.859	0.343
0.322	252.744	12.168	3.664	4.384	82.253	7.995	5.579	0.383
0.594	128.463	11.423	0.712	7.818	39.931	5.512	11.601	0.182
0.696	303.748	20.35	3.566	8.82	64.428	2.536	22.569	0.32
0.367	39.61	30.556	1.654	6.22	61.379	7.647	25.519	0.407
0.712	236.257	11.125	0.254	7.114	22.348	5.951	19.282	0.176
0.691	61.855	16.042	0.964	0.519	43.487	3.917	14.417	0.145
0.184	79.059	34.213	0.898	8.664	43.21	6.219	23.758	0.337
0.706	127.296	22.568	2.719	1.282	80.606	1.039	6.772	0.313
0.57	241.524	10.642	1.784	2.699	27.326	9.036	25.091	0.154
0.548	178.309	21.781	3.404	1.772	52.416	1.334	25.588	0.076
0.58	56.715	51.314	1.634	9.049	6.498	8.049	26.182	0.353
0.398	255.863	46.742	0.988	9.063	35.52	6.88	19.21	0.296
0.378	78.578	29.702	1.17	8.868	87.682	3.689	11.469	0.336
0.446	62.336	15.775	0.985	3.67	24.67	3.692	20.671	0.321
0.572	100.5	4.653	1.66	4.405	43.143	0.361	20.307	0.22
0.643	321.952	7.553	1.476	9.08	20.448	4.343	25.2	0.231
0.597	147.393	44.507	3.424	8.75	82.712	9.043	2.579	0.247
0.407	11.911	13.933	1.614	9.24	84.502	7.443	15.449	0.423
0.596	125.756	39.646	3.118	3.334	45.748	7.081	8.734	0.189
0.563	240.651	35.937	3.258	1.221	9.625	2.85	17.65	0.145
0.614	272.881	13.92	0.602	4.329	87.824	8.746	3.887	0.477
0.647	74.184	17.922	1.37	2.944	61.182	3.497	27.278	0.102
0.712	300.697	9.859	2.48	2.46	11.467	1.302	16.076	0.139
0.338	24.789	8.858	2.888	1.991	13.008	8.057	7.476	0.282
0.211	310.633	47.514	0.687	5.714	19.108	0.325	15.803	0.44
0.562	196.621	24.349	0.756	2.553	19.947	5.07	23.874	0.434
0.688	150.914	42.795	0.245	3.352	55.085	2.182	27.036	0.502
0.447	261.552	18.5	2.504	4.15	99.255	5.726	7.486	0.219
0.538	203.516	17.914	3.759	0.526	74.856	8.854	3.34	0.394
0.316	97.606	47.776	1.305	3.921	95.219	3.328	4.094	0.19
0.536	112.799	50.83	0.016	7.981	25.494	2.924	21.204	0.513
0.695	63.817	6.208	3.415	0.78	15.054	4.087	27.225	0.476
0.711	222.074	25.703	2.393	7.909	97.313	5.796	24.485	0.156
0.595	192.188	39.278	2.944	5.387	77.351	1.288	13.132	0.209
0.527	242.603	35.563	1.425	6.872	60.71	4.669	13.036	0.284
0.239	18.718	2.735	2.683	3.445	72.138	0.508	24.888	0.061
0.309	33.077	5.308	0.117	2.063	11.482	1.15	22.037	0.242
0.701	248.664	35.507	1.276	6.727	50.763	2.983	17.676	0.503
0.572	269.556	20.602	1.041	6.586	80.25	5.305	19.18	0.454
0.618	140.292	43.209	0.56	7.232	43.42	2.747	22.456	0.384
0.599	221.75	40.121	1.189	4.369	61.792	7.714	1.712	0.199
0.518	325.62	46.615	1.33	2.615	44.894	0.748	18.3	0.196
0.229	199.456	21.141	1.853	8.792	47.985	2.86	25.849	0.344
0.254	27.134	25.104	1.494	8.369	30.15	6.445	1.685	0.12
0.324	91.035	48.588	0.334	8.544	15.74	2.155	19.103	0.319
0.453	22.337	18.036	0.542	4.479	95.386	7.986	23.529	0.354
0.335	193.218	5.286	2.96	6.082	99.793	5.919	15.282	0.471
0.173	231.107	17.569	1.102	8.676	41.578	5.341	6.093	0.324
0.499	184.429	36.204	2.969	0.862	38.958	3.048	14.029	0.116
0.419	270.811	14.444	0.047	8.813	71.269	0.958	16.492	0.237
0.301	212.609	42.157	0.979	8.702	78.542	3.152	14.487	0.101
0.53	146.462	10.44	3.683	1.371	58.005	7.601	11.824	0.168
0.22	141.763	1.809	0.214	8.533	20.603	5.086	9.744	0.207
0.3	166.892	0.909	0.899	1.411	67.99	5.241	3.936	0.093
0.394	85.856	5.113	1.852	0.6	60.507	0.94	6.321	0.352
0.498	102.883	37.957	0.813	2.195	7.622	0.271	19.896	0.28
0.665	13.019	53.132	2.672	2.847	53.592	6.17	3.844	0.054
0.181	139.527	9.574	1.787	8.222	24.922	2.115	4.804	0.072
0.278	163.96	38.378	1.133	5.708	21.445	0.503	21.977	0.272
0.492	79.471	38.809	1.973	9.196	33.809	5.554	14.859	0.114
0.434	139.125	33.297	3.126	7.092	43.572	1.042	13.612	0.073
0.575	98.901	13.508	1.255	4.375	64.3	7.06	13.393	0.476
0.346	6.624	35.481	1.003	5.377	27.29	5.585	8.541	0.125
0.451	151.895	14.227	1.386	1.466	84.907	0.617	23.361	0.273
0.498	11.411	13.231	3.086	4.215	55.708	7.853	13.224	0.101
0.371	5.604	29.425	1.651	7.044	11.09	4.625	13.26	0.368
0.471	89.367	31.092	2.77	8.315	93.572	3.817	9.688	0.247
0.348	232.049	5.736	2.925	8.396	99.398	5.984	27.141	0.405
0.234	217.611	45.041	0.389	3.526	70.348	1.313	6.573	0.39
0.487	179.408	37.59	2.362	6.227	88.675	2.162	22.186	0.227
0.462	114.065	21.327	0.592	4.678	3.015	3.857	6.836	0.378
0.536	34.372	27.619	2.721	7.699	17.804	6.632	18.716	0.33
0.626	172.66	51.32	3.197	0.358	59.416	7.097	0.513	0.392
0.439	112.083	27.233	2.752	3.509	54.735	3.251	25.355	0.079
0.191	200.044	47.471	0.197	3.77	18.126	8.665	13.546	0.423
0.338	42.14	9.06	1.108	8.021	97.404	1.9	9.004	0.157
0.519	241.7	5.385	2.392	2.71	50.574	7.015	12.775	0.095
0.227	173.464	22.5	2.357	7.434	66.953	1.939	23.418	0.184
0.358	145.059	18.161	3.324	7.417	89.174	7.003	16.869	0.081
0.247	229.548	40.964	1.489	0.268	63.975	0.727	1.42	0.504
0.346	310.81	50.778	2.5	7.018	95.085	8.231	16.233	0.109
0.301	154.357	23.918	3.297	5.431	44.915	4.802	25.223	0.384
0.185	140.547	51.631	0.973	7.319	87.87	6.986	2.569	0.168
0.606	205.704	22.49	2.064	3.771	66.488	7.294	15.433	0.467
0.332	198.789	21.738	0.623	4.414	5.577	6.746	8.519	0.152
0.369	321.03	40.372	2.455	1.778	21.126	2.67	20.288	0.51
0.223	58.932	13.119	1.219	6.664	61.461	5.489	13.758	0.28
0.467	107.454	15.57	3.709	2.603	76.643	1.866	9.876	0.491
0.393	72.173	39.565	1.917	1.556	74.342	1.186	26.54	0.492
0.331	210.461	39.962	1.565	2.594	40.171	6.592	7.14	0.301
0.447	54.675	42.322	3.278	6.077	49.763	6.874	14.561	0.267
0.588	121.862	29.147	1.301	7.411	2.1	6.745	7.973	0.335
0.355	150.208	46.625	3.615	7.677	48.994	2.257	21.167	0.428
0.238	198.298	48.012	3.462	0.276	7.48	7.126	3.098	0.295
0.186	239.513	52.665	1.536	0.523	53.304	2.805	1.037	0.176
0.4	215.208	8.083	1.089	1.029	43.414	9.004	0.653	0.236
0.52	111.701	6.277	1.337	8.975	65.902	5.667	13.85	0.227
0.321	104.541	7.294	3.281	5.146	38.605	7.401	2.155	0.277
0.578	245.241	50.647	0.82	1.333	93.499	8.658	21.488	0.073
0.684	199.142	28.427	0.499	3.244	77.828	0.283	12.235	0.092
0.658	61.767	17.059	3.807	2.456	21.476	8.343	12.485	0.116
0.227	190.305	2.097	0.841	0.675	17.388	6.954	25.495	0.479
0.575	291.222	3.637	2.93	0.28	56.714	5.549	0.929	0.466
0.66	103.717	34.038	0.03	3.709	89.757	3.921	14.54	0.133
0.194	256.275	42.846	1.5	8.438	85.867	8.842	26.127	0.443
0.714	96.135	34.48	0.499	9.043	9.406	6.113	12.333	0.248
0.501	70.516	37.768	3.685	1.058	59.817	8.999	17.267	0.067
0.679	23.809	22.889	2.934	7.634	32.676	9.024	18.775	0.228
0.466	156.535	0.576	2.864	4.107	34.156	9.035	11.766	0.313
0.294	111.22	7.725	1.507	4.423	39.961	6.532	24.086	0.308
0.306	285.681	14.279	3.021	7.272	33.192	5.672	20.665	0.471
0.341	51.497	18.068	2.798	8.113	46.812	4.495	3.864	0.348
0.186	118.576	13.925	2.506	3.081	99.687	2.784	10.613	0.215
0.597	323.943	11.952	3.138	8.968	86.189	5.95	16.845	0.079
0.411	255.55	12.614	1.694	8.939	55.571	6.109	26.852	0.059
0.442	103.658	38.456	3.587	0	14.868	5.729	10.576	0.285
0.475	182.89	27.942	2.693	1.02	28.661	4.562	6.018	0.367
0.207	114.545	20.288	0.543	7.007	87.311	7.587	11.01	0.367
0.613	280.904	21.963	2.572	4.82	37.025	8.672	22.222	0.198
0.246	257.354	44.105	2.709	6.701	77.327	7.016	5.384	0.204
0.642	233.314	32.916	2.805	2.967	36.545	5.1	6.831	0.276
0.179	289.918	50.529	3.369	3.14	25.843	6.385	22.545	0.078
0.514	261.935	49.585	1.68	0.679	85.308	6.09	9.258	0.467
0.7	116.674	17.959	0.996	3.186	93.627	3.365	7.63	0.129
0.536	169.05	39.213	0.807	0.693	46.705	5.645	25.182	0.108
0.395	36.501	7.344	2.825	7.977	82.922	8.394	9.891	0.093
0.251	41.336	14.221	2.427	2.271	52.295	9.111	4.98	0.377
0.651	73.35	52.263	1.054	3.027	69.163	5.838	1.825	0.413
0.593	180.3	38.028	2.526	4.566	15.388	8.949	14.531	0.502
0.584	311.761	46.643	0.392	8.552	24.345	0.652	22.166	0.15
0.569	36.746	46.273	3.407	7.987	93.678	3.496	10.348	0.168
0.56	92.398	14.676	3.795	7.506	32.347	5.836	19.151	0.351
0.455	92.928	49.756	1.635	7.469	14.184	2.008	11.791	0.503
0.665	65.18	37.162	0.698	3.6	11.409	8.573	8.898	0.457
0.468	244.319	29.786	0.927	1.449	41.508	3.122	9.671	0.448
0.236	170.443	49.042	3.245	1.206	86.961	0.695	19.503	0.253
0.592	122.402	14.969	3.44	3.821	85.439	5.919	1.922	0.483
0.38	123.108	27.539	0.566	3.251	1.334	5.763	24.36	0.425
0.315	33.784	21.157	3.028	4.55	20.287	7.847	17.958	0.224
0.629	26.525	45.879	1.017	7.11	20.391	9.136	12.879	0.404
0.582	74.145	2.971	1.258	6.076	35.666	3.742	22.524	0.415
0.645	164.303	27.262	0.441	8.466	30.964	1.561	13.029	0.187
0.349	30.723	6.313	3.407	5.959	6.662	2.025	16.276	0.109
0.64	244.741	30.869	1.926	5.805	89.317	0.659	24.069	0.38
0.709	294.547	12.997	1.664	5.736	78.755	1.044	26.823	0.379
0.485	85.061	49.808	0.64	8.74	42.42	8.467	18.735	0.07
0.257	150.277	44.646	0.889	1.605	66.184	8.498	12.042	0.449
0.675	178.427	33.038	0.516	0.455	72.792	8.109	10.997	0.512
0.533	124.275	2.986	3.546	6.533	4.197	3.097	22.59	0.166
0.295	179.947	6.291	0.902	4.134	50.462	8.543	4.016	0.442
0.266	220.161	8.065	1.259	8.481	62.786	2.253	9.559	0.223
0.544	299.373	47.639	1.143	4.367	6.966	6.809	24.976	0.121
0.531	50.83	7.629	0.176	2.701	72.792	2.058	5.377	0.215
0.291	188.088	24.622	0.451	6.777	7.443	6.471	12.751	0.357
0.577	149.924	16.797	2.088	1.079	76.457	3.396	18.238	0.458
0.676	123.304	42.03	0.235	1.2	89.776	8.812	11.54	0.388
0.471	97.812	20.708	2	2.208	20.29	9.116	12.004	0.278
0.491	308.799	35.891	1.609	0.111	65.99	1.447	26.83	0.214
0.683	299.138	33.647	1.711	2.388	25.95	1.209	20.67	0.28
0.357	38.08	32.931	0.412	6.675	82.427	0.489	5.446	0.404
0.618	5.104	36.677	2.491	4.923	68.661	0.796	4.284	0.385
0.486	58.295	2.909	2.571	5.566	97.301	1.472	3.586	0.332
0.39	286.907	38.349	2.059	0.83	30.822	2.053	0.629	0.078
0.276	94.242	23.35	0.546	3.932	78.138	1.651	9.029	0.334
0.525	165.529	33.203	0.717	7.783	26.609	2.702	18.425	0.494
0.352	321.04	5.928	1.694	3.343	61.625	1.871	19.556	0.186
0.202	109.651	43.694	0.136	8.42	9.647	5.29	7.916	0.358
0.329	227.4	40.873	0.537	1.794	76.746	8.913	6.4	0.233
0.43	194.218	22.964	2.954	2.542	80.238	0.546	16.359	0.133
0.427	289.457	13.918	2.788	5.198	88.697	6.757	21.881	0.466
0.673	202.281	41.763	3.553	5.689	48.666	2.752	4.267	0.516
0.527	114.702	12.315	3.533	6.641	36.457	2.885	4.849	0.07
0.543	203.026	9.726	1.064	1.095	52.696	0.394	11.294	0.497
0.178	109.004	49.667	1.242	7.398	72.087	6.323	16.237	0.115
0.604	131.671	48.591	3.061	5.233	37.718	3.165	14.696	0.097
0.379	242.191	36.358	0.241	8.916	32.399	6.016	8.527	0.204
0.475	49.114	30.353	0.702	7.64	36.499	8.658	13.251	0.504
0.548	279.904	43.752	2.314	1.303	25.475	6.61	0.963	0.301
0.338	271.125	15.609	3.19	7.232	8.182	6.723	0.031	0.221
0.715	135.378	42.603	3.11	6.56	2.191	3.108	7.349	0.419
0.203	23.024	11.099	0.423	0.472	73.725	2.713	11.007	0.451
0.573	275.951	32.351	1.177	1.332	8.835	6.696	10.968	0.477
0.603	38.109	42.843	1.442	4.709	68.066	2.93	2.374	0.308
0.563	151.032	38.58	2.943	8.93	2.92	7.183	23.058	0.491
0.372	173.886	46.474	2.52	0.146	94.693	3.383	1.576	0.14
0.421	287.662	47.25	3.092	8.397	75.84	2.018	19.034	0.359
0.404	257.943	22.251	1.676	6.392	74.299	6.561	6.624	0.363
0.24	211.206	39.814	0.734	6.422	61.379	2.022	21.686	0.388
0.571	129.905	29.092	3.015	8.897	80.937	6.376	9.895	0.431
0.54	193.885	33.045	1.717	7.503	46.374	7.403	3.344	0.434
0.466	21.817	52.782	2.375	3.358	28.849	7.633	15.047	0.209
0.494	270.488	31.243	2.766	6.846	43.936	8.211	8.046	0.287
0.583	147.393	38.746	2.988	9.216	69.643	0.445	0.359	0.221
0.2	311.859	46.514	1.652	0.995	53.443	8.181	11.002	0.369
0.212	101.294	8.918	2.917	4.815	43.936	2.642	24.387	0.354
0.566	75.763	14.984	0.347	3.353	22.257	3.998	2.032	0.366
0.468	103.884	45.792	0.287	1.012	64.908	8.683	6.116	0.152
0.623	279.717	6.529	3.226	0.112	74.877	3.277	6.257	0.059
0.34	73.723	30.949	3.331	4.351	66.294	0.876	19.273	0.073
0.496	116.791	12.777	0.009	2.735	67.3	1.596	20.734	0.098
0.617	61.257	17.103	3.759	5.868	70.579	4.185	21.889	0.369
0.479	299.903	49.465	0.841	4.127	96.262	3.844	17.521	0.355
0.625	256.579	52.053	2.011	1.999	97.991	2.741	27.283	0.173
0.592	41.414	24.808	1.87	6.71	47.441	1.288	12.496	0.256
0.386	78.715	46.316	2.032	8.562	11.251	4.045	13.61	0.38
0.579	133.407	11.832	1.767	0.922	11.826	7.898	16.073	0.283
0.583	104.619	23.792	1.646	8.3	8.212	5.267	20.931	0.444
0.608	290.32	26.533	3.579	0.884	56.209	7.38	3.81	0.373
0.346	8.841	50.017	2.403	5.213	54.927	4.66	1.259	0.447
0.55	73.331	1.715	0.777	8.979	13.406	2.764	13.148	0.383
0.381	311.231	21.711	0.788	7.492	71.92	4.84	13.041	0.195
0.403	11.313	5.188	0.977	1.498	53.629	7.694	21.931	0.459
0.653	170.492	38.18	2.283	7.811	8.413	8.532	20.703	0.448
0.448	251.665	47.442	2.517	0.115	76.248	6.845	27.274	0.114
0.221	267.761	26.053	0.643	0.547	35.086	7.511	21.282	0.251
0.217	222.015	11.005	1.054	1.584	43.815	2.029	26.74	0.182
0.565	96.596	20.56	1.056	7.718	91.675	2.748	3.052	0.308
0.618	258.198	38.429	3.821	0.862	88.472	5.285	25.363	0.368
0.543	50.615	52.574	0.638	3.285	33.438	7.944	1.981	0.382
0.657	138.468	11.426	2.878	5.583	69.926	8.162	16.958	0.119
0.501	107.228	24.012	3.661	7.299	69.075	4.862	6.913	0.249
0.578	246.438	26.523	0.825	8.001	29.743	6.199	9.476	0.427
0.193	196.876	1.798	0.761	9.107	68.895	1.166	3.811	0.326
0.528	138.203	3.36	0.726	3.334	54.48	5.316	24.122	0.155
0.563	13.402	29.093	0.097	1.85	39.657	0.517	20.86	0.312
0.195	41.503	22.894	2.633	6.883	52.884	0.33	24.321	0.401
0.431	81.982	8.357	3.548	4.656	75.953	6.095	11.888	0.221
0.378	239.474	11.776	3.735	7.625	60.808	3.65	22.598	0.093
0.25	23.573	34.259	3.565	2.429	63.643	5.045	17.884	0.196
0.616	317.607	52.103	0.464	5.989	73.178	5.962	11.031	0.364
0.285	51.89	18.801	2.78	1.639	70.74	3.636	6.62	0.239
0.451	172.973	2.991	2.634	6.211	7.692	2.472	16.48	0.354
0.487	86.425	2.66	0.034	0.305	34.992	1.685	26.564	0.259
0.456	110.269	25.029	1.563	5.788	13.744	8.863	21.336	0.208
0.555	88.161	19.486	2.038	6.348	24.84	1.436	8.931	0.359
0.366	212.56	34.314	1.547	8.086	10.567	7.797	3.16	0.378
0.514	170.855	6.562	0.165	0.686	64.546	6.579	24.798	0.072
0.23	194.601	32.304	3.376	0.612	13.008	5.973	6.022	0.313
0.297	158.683	16.247	3.781	1.284	52.097	2.548	6.627	0.07
0.318	163.528	28.38	2.92	7.124	82.572	6.419	19.709	0.055
0.164	288.045	4.347	0.008	7.901	94.678	4.226	23.064	0.488
0.555	166.922	33.286	1.812	5.74	49.608	7.438	20.225	0.055
0.343	174.621	14.164	0.492	8.665	52.501	0.461	26.244	0.333
0.567	174.464	27.155	1.718	5.799	69.962	4.378	26.576	0.399
0.644	185.087	45.129	2.743	6.33	5.823	3.547	6.162	0.505
0.45	46.593	22.204	1.842	4.599	83.299	8.468	4.719	0.289
0.435	206.783	5.777	1.336	4.482	98.575	1.874	26.167	0.151
0.683	128.532	47.317	0.616	5.499	49.143	9.053	26.355	0.403
0.487	86.454	15.992	0.649	4.536	31.378	3.069	18.287	0.463
0.67	20.376	19.839	0.601	2.805	67.734	0.797	13.14	0.331
0.658	167.667	2.73	2.186	3.034	11.181	2.425	12.203	0.319
0.301	316.008	18.648	1.86	4.23	67.978	8.969	7.893	0.285
0.29	162.92	46.784	0.003	1.615	52.319	7.806	5.656	0.069
0.653	147.344	12.382	0.112	0.584	37.323	8.309	16.898	0.229
0.404	255.03	12.527	2.031	6.484	7.72	6.421	24.043	0.169
0.637	143.813	47.103	2.968	0.854	56.112	0.892	4.012	0.117
0.165	104.139	47.574	3.544	8.052	77.834	2.879	2.626	0.451
0.679	74.331	39.14	0.488	5.454	22.321	1.454	20.88	0.236
0.561	77.764	48.708	0.673	0.409	72.919	6.804	10.586	0.376
0.206	155.152	44.258	2.19	0.368	81.77	1.747	17.324	0.338
0.197	10.057	27	2.299	7.912	84.995	8.539	1.794	0.138
0.592	258.708	17.458	3.674	7.867	94.092	6.743	4.906	0.356
0.496	9.685	22.835	3.432	4.863	34.776	7.435	8.964	0.412
0.619	258.237	31.424	2.261	0.798	86.621	5.292	20.323	0.12
0.57	120.401	39.91	3.467	3.913	29.813	5.067	11.92	0.226
0.57	248.86	39.788	1.771	4.636	95.398	5.917	13.446	0.272
0.516	120.823	33.186	2.559	0.624	87.259	3.941	15.697	0.451
0.379	79.902	53.449	2.889	2.568	72.923	0.368	3.204	0.097
0.582	276.137	25.941	3.183	4.395	95.015	4.647	27.358	0.239
0.296	18.64	37.976	3.202	2.118	54.854	3.878	18.062	0.193
0.262	231.784	45.29	3.574	8.814	57.449	5.19	19.556	0.061
0.319	128.375	50.56	1.443	2.387	73.777	1.716	1.859	0.299
0.41	167.422	40.693	0.406	1.123	94.596	4.879	2.25	0.4
0.363	227.753	29.733	1.177	0.592	43.657	3.402	11.936	0.124
0.402	297.637	12.512	0.529	4.585	46.918	2.684	22.514	0.202
0.254	38.933	9.875	0.013	3.225	83.892	3.965	24.765	0.255
0.408	297.902	21.178	3.273	0.736	92.335	2.407	18.526	0.227
0.575	12.029	2.271	3.441	2.982	75.333	5.719	15.696	0.44
0.294	167.216	18.434	3.215	7.923	47.802	5.8	25.671	0.417
0.524	300.354	51.599	3.511	2.449	78.454	7.017	2.819	0.052
0.712	220.132	13.877	0.488	1.281	58.832	7.545	1.87	0.308
0.66	67.367	8.158	0.694	3.035	1.787	8.096	15.946	0.329
0.639	174.17	49.341	0.958	4.463	67.953	5.337	25.507	0.516
0.197	200.613	24.933	3.138	8.2	98.353	5.514	9.309	0.437
0.331	78.627	7.06	3.685	4.439	26.706	5.273	23.268	0.417
0.279	310.653	8.34	0.394	5.366	6.306	0.95	8.403	0.244
0.481	320.029	45.136	0.837	2.314	58.625	1.223	24.721	0.511
0.598	317.832	28.636	3.308	9.045	31.354	0.948	25.512	0.296
0.192	86.994	29.046	1.922	1.223	62.333	0.714	20.218	0.387
0.493	202.957	37.353	3.354	4.7	53.389	7.354	2.825	0.277
0.339	148.355	50.355	1.762	7.475	83.585	1.679	20.888	0.19
0.417	45.397	44.638	1.32	2.545	63.385	0.833	19.205	0.307
0.447	118.645	27.415	3.815	3.204	19.956	4.816	2.576	0.142
0.278	17.423	12.398	3.436	4.509	91.149	6.076	24.781	0.121
0.272	284.288	46.972	3.594	1.523	23.102	4.177	4.579	0.453
0.47	84.208	46.321	1.072	7.785	35.292	0.725	22.166	0.398
0.374	144.441	30.792	0.749	1.458	89.593	8.705	15.095	0.183
0.219	209.509	27.92	3.715	2.366	63.288	5.163	26.148	0.46
0.235	25.084	37.284	1.654	0.59	48.447	8.921	12.278	0.362
0.487	69.437	49.83	1.029	0.768	73.467	3.185	15.898	0.255
0.612	161.115	1.606	3.466	8.688	13.108	8.626	18.329	0.335
0.301	64.797	30.737	1.879	3.696	32.539	8.583	13.171	0.273
0.388	312.085	11.929	0.086	1.38	64.853	3.488	19.391	0.413
0.467	300.756	30.068	2.931	3.405	32.572	6.703	23.349	0.3
0.544	22.445	41.418	0.946	1.854	71.342	4.425	0.117	0.374
0.624	173.964	37.317	0.067	0.511	70.078	8.45	2.829	0.125
0.41	41.964	51.299	2.152	4.426	55.677	5.199	19.793	0.375
0.602	314.439	23.045	0.807	5.623	19.19	0.732	24.257	0.288
0.543	67.083	37.224	1.598	4.134	23.561	6.593	13.989	0.34
0.278	268.261	1.616	3.511	4.593	13.668	5.358	6.858	0.368
0.456	189.952	35.447	3.198	3.724	23.716	1.248	22.445	0.362
0.674	52.39	16.257	0.627	6.92	32.566	7.462	9.765	0.368
0.236	62.051	50.323	1.818	3.128	98.11	1.723	18.737	0.431
0.412	179.211	15.067	1.338	6.866	43.739	1.059	10.051	0.107
0.602	167.5	10.709	2.342	3.216	68.099	7.637	10.438	0.458
0.692	223.29	2.065	3.113	5.094	94.943	0.267	12.925	0.377
0.273	248.645	2.817	3.284	8.972	16.284	1.057	9.312	0.144
0.65	276.637	53.788	2.125	8.009	88.642	1.882	5.274	0.306
0.308	244.447	48.132	0.649	4.866	89.469	6.263	3.578	0.104
0.348	218.739	9.115	0.035	5.408	3.179	8.411	20.143	0.361
0.424	81.295	16.699	1.333	4.854	48.714	5.414	12.189	0.291
0.433	149.688	7.961	1.616	1.32	4.316	4.022	24.481	0.127
0.284	242.985	2.006	1.846	1.011	60.221	8.085	23.529	0.505
0.707	142.872	6.778	1.541	7.617	74.144	4.847	10.764	0.387
0.394	53.135	13.902	0.101	0.974	86.311	2.223	24.753	0.098
0.525	241.318	8.391	1.564	6.546	33.451	8.062	9.177	0.107
0.522	298.892	30.132	2.658	8.358	53.738	1.734	20.498	0.062
0.186	176.073	30.924	1.855	7.064	23.737	3.254	2.5	0.337
0.602	270.35	38.912	3.81	9.263	27.913	7.251	19.333	0.464
0.207	58.51	25.275	3.486	7.908	3.61	6.955	7.056	0.35
0.214	325.169	44.241	0.422	0.297	73.09	8.593	25.811	0.079
0.421	295.793	52.74	1.365	4.328	41.016	5.972	21.412	0.076
0.434	205.017	19.033	1.245	1.699	56.063	6.759	9.292	0.472
0.337	239.945	34.138	3.546	6.208	55.987	3.807	18.194	0.336
0.532	116.556	18.828	1.196	6.505	68.202	3.703	14.556	0.495
0.221	324.502	45.557	0.176	4.036	2.164	4.836	10.996	0.205
0.666	37.736	50.546	1.027	3.038	19.78	0.948	24.077	0.094
0.62	174.827	43.97	1.246	1.185	69.564	3.674	4.886	0.194
0.442	265.789	20.072	1.9	4.918	82.402	4.218	16.35	0.099
0.415	113.77	38.036	3.851	6.597	89.074	8.286	9.714	0.078
0.346	306.249	32.501	3.293	0.963	81.086	4.42	18.034	0.362
0.697	61.777	2.543	1.751	2.839	74.366	8.824	18.093	0.238
0.419	44.69	16.566	3.154	4.716	20.989	4.074	13.156	0.073
0.56	155.877	22.031	2.784	1.263	51.945	0.917	9.293	0.275
0.36	271.41	3.105	0.203	0.49	51.486	7.293	25.19	0.447
0.597	65.68	47.243	1.341	8.319	13.683	6.515	23.903	0.472
0.331	134.554	40.12	3.148	1.013	78.269	2.806	25.355	0.167
0.35	182.311	36.824	0.721	1.327	81.889	6.067	14.739	0.152
0.682	72.919	53.703	2.955	7.542	73.111	3.713	10.013	0.155
0.207	318.764	49.781	1.531	6.046	53.456	5.608	12.544	0.145
0.27	252.44	11.687	2.157	5.331	21.008	4.409	7.107	0.333
0.529	218.543	31.365	3.635	0.159	35.025	5.195	19.507	0.465
0.173	15.589	2.058	2.206	9.14	70.749	1.756	0.062	0.291
0.483	209.323	43.057	2.688	8.516	97.453	3.509	0.741	0.452
0.583	200.397	14.035	2.839	8.58	57.805	1.081	6.94	0.371
0.648	47.476	39.545	1.942	0.071	73.612	1.202	6.174	0.28
0.349	129.964	46.524	2.59	3.757	31.898	4.902	5.274	0.084
0.54	61.384	51.909	3.373	8.689	5.246	2.511	17.233	0.197
0.44	169.707	6.233	1.105	6.498	98.018	6.019	23.018	0.177
0.659	265.544	3.474	0.27	1.975	63.26	6.35	14.528	0.501
0.379	97.724	22.879	3.445	1.095	34.937	4.603	8.737	0.428
0.519	113.26	9.363	2.609	0.376	67.914	1.839	10.709	0.115
0.631	149.257	28.185	2.982	9.135	30.205	6.664	9.016	0.126
0.349	240.867	46.464	0.236	5.913	94.633	8.819	4.196	0.432
0.242	114.143	32.042	0.738	7.748	90.757	1.018	26.37	0.485
0.517	219.916	40.069	0.382	3.857	51.504	3.804	16.351	0.063
0.498	55.185	50.324	0.408	6.84	14.716	1.17	7.492	0.449
0.303	14.206	50.692	2.034	3.061	66.218	3.383	19.072	0.172
0.412	207.096	7.099	2.104	1.386	12.592	1.778	0.278	0.132
0.482	7.87	32.622	1.317	5.539	48.176	5.184	0.152	0.13
0.246	109.827	36.703	3.198	8.865	34.241	7.438	18.152	0.093
0.59	166.735	34.547	3.705	0.043	99.052	5.775	24.824	0.383
0.586	191.894	27.905	2.46	2.589	76.552	6.894	15.937	0.467
0.216	15.06	9.024	1.362	2.997	50.681	3.266	18.293	0.114
0.182	194.14	16.545	2.175	6.65	87.21	1.279	15.853	0.409
0.322	267.221	24.666	2.078	0.545	18.74	1.726	8.843	0.111
0.252	30.988	18.325	0.992	6.071	98.231	1.395	5.759	0.393
0.519	8.998	53.036	1.083	8.654	95.857	5.624	1.266	0.5
0.392	273.146	39.208	3.207	5.654	68.625	4.775	26.83	0.206
0.386	207.381	11	1.299	3.606	74.001	1.29	15.024	0.058
0.271	206.9	47.704	3.112	0.878	78.068	8.63	4.021	0.146
0.176	158.065	25.706	2.206	8.879	83.816	1.308	18.991	0.326
0.7	297.019	20.962	3.277	5.613	26.095	3.464	21.068	0.095
0.282	217.189	13.215	2.009	8.437	31.603	5.992	18.426	0.308
0.502	270.331	31.64	3.156	8.038	40.833	1.693	6.218	0.47
0.368	284.955	16.411	0.093	0.408	22.959	8.058	8.171	0.185
0.542	70.271	51.823	1.945	8.233	34.827	3.072	21.997	0.311
0.247	11.94	46.807	0.28	1.74	12.02	5.608	23.889	0.402
0.43	314.076	53.682	3.513	3.955	30.928	3.831	5.117	0.368
0.653	305.994	51.094	2.22	8.253	6.753	0.807	9.713	0.17
0.279	63.15	50.858	0.502	6.313	80.588	3.051	27.197	0.18
0.164	255.098	17.214	0.31	0.781	6.446	0.402	19.925	0.069
0.582	320.902	49.631	0.234	0.804	79.861	4.94	23.009	0.324
0.33	299.461	6.031	0.316	3.176	74.737	6.418	6.96	0.061
0.222	122	31.573	1.013	5.523	90.697	0.395	4.429	0.169
0.316	39.374	23.62	0.384	7.74	45.28	4.251	7.721	0.111
0.594	207.469	22.78	2.416	3.967	12.081	7.105	0.738	0.397
0.413	92.378	8.752	3.531	2.717	60.546	8.543	1.981	0.433
0.596	266.78	25.757	0.045	5.01	4.1	7.196	22.023	0.256
0.484	319.382	34.129	2.504	4.183	50.085	6.532	10.319	0.373
0.607	12.107	11.765	3.819	6.635	1.073	5.561	19.96	0.084
0.636	23.151	34.532	2.319	5.205	77.32	1.355	22.849	0.329
0.347	211.294	20.744	0.893	6.627	20.625	7.148	11.495	0.215
0.242	249.007	0.613	1.327	7.939	44.477	0.643	8.056	0.342
0.18	155.985	19.336	1.052	0.98	48.784	2.892	7.518	0.084
0.561	198.161	46.695	1.318	3.685	50.203	6.372	14.843	0.423
0.249	187.058	25.133	0.438	6.722	24.089	4.799	15.226	0.204
0.253	213.55	14.904	2.806	6.223	54.738	3.219	6.441	0.229
0.279	261.111	30.426	3.859	8.548	97.058	6.28	0.574	0.261
0.329	221.122	29.124	2.511	7.106	41.882	5.603	20.202	0.327
0.467	27.801	31.264	1.506	3.229	12.449	3.102	6.5	0.276
0.23	116.84	28.037	1.129	0.398	76.746	1.576	18.33	0.171
0.334	311.692	7.8	0.422	7.364	39.645	6.993	11.898	0.469
0.694	248.801	32.618	3.518	0.723	79.57	8.703	24.518	0.374
0.217	59.991	42.799	3.009	9.059	31.709	0.305	25.231	0.455
0.561	285.377	14.154	2.984	3.98	37.678	4.484	2.311	0.071
0.342	70.996	46.976	0.987	8.536	48.763	8.493	26.523	0.402
0.658	209.372	10.115	0.522	4.671	34.32	1.141	11.278	0.254
0.246	113.192	42.416	3.253	2.633	52.489	3.126	17.785	0.453
0.497	299.059	47.431	0.718	6.954	29.442	8.278	4.518	0.484
0.569	218.866	45.442	2.949	2.368	86.442	3.711	17.69	0.475
0.661	286.926	42.416	2.697	5.159	53.75	9.012	13.249	0.169
0.236	195.886	14.6	3.504	1.094	78.6	3.787	14.73	0.222
0.46	217.944	53.716	2.709	7.401	45.11	8.579	25.699	0.099
0.51	157.81	27.776	0.673	8.21	10.495	3.756	20.589	0.356
0.217	151.081	36.124	1.272	0.633	7.577	0.59	17.842	0.158
0.169	114.79	5.204	0.806	1.747	30.214	7.5	7.538	0.414
0.245	157.496	38.487	3.222	3.054	92.937	4.124	24.992	0.478
0.193	131.013	1.729	3.01	3.675	41.705	0.654	14.973	0.421
0.173	35.363	28.74	0.583	2.201	40.538	3.701	7.917	0.455
0.525	297.568	12.792	3.517	5.089	89.39	4.228	21.24	0.203
0.689	110.514	19.527	0.054	6.762	18.755	6.422	20.19	0.067
0.505	29.095	6.902	0.138	4.491	14.324	2.256	10.982	0.433
0.691	178.996	22.635	0.131	8.319	94.584	6.619	22.514	0.387
0.388	132.749	13.4	0.585	3.904	54.522	7.125	17.742	0.397
0.58	146.285	39.262	0.214	6.23	10.966	1.734	11.651	0.279
0.625	278.942	31.023	1.141	5.766	64.625	3.979	7.141	0.231
0.704	128.757	2.867	0.232	6.126	96.493	3.611	26.248	0.093
0.516	265.181	20.422	3.075	3.579	84.627	6.679	17.35	0.461
0.249	314.144	18.485	2.138	6.151	23.421	4.61	18.081	0.062
0.337	84.287	28.849	2.8	0.357	84.071	8.615	23.247	0.467
0.475	200.878	20.521	1.414	0.879	67.114	3.863	19.343	0.225
0.463	18.188	1.251	0.05	4.432	85.314	7.795	18.449	0.154
0.299	60.492	39.724	2.889	8.251	86.262	6.032	6.114	0.351
0.31	18.247	38.637	3.269	7.46	93.924	3.717	14.003	0.266
0.255	171.404	36.572	0.606	5.457	55.717	6.325	12.768	0.184
0.713	237.61	32.366	1.44	1.94	17.749	7.778	20.752	0.456
0.262	21.759	22.007	3.4	2.506	38.879	9.201	1.91	0.415
0.375	59.197	44.587	2.287	2.855	62.947	7.773	2.948	0.085
0.558	66.465	47.929	0.637	0.636	51.997	1.252	26.75	0.32
0.557	157.869	34.521	2.275	0.523	75.512	1.797	5.831	0.065
0.607	217.454	15.287	2.22	1.068	57.431	0.827	2.438	0.504
0.505	70.378	6.869	1.099	8.189	30.302	5.045	23.563	0.119
0.375	49.124	30.677	1.301	1.934	77.992	0.967	10.845	0.235
0.461	191.962	3.04	2.257	4.104	22.925	8.253	16.07	0.294
0.689	76.626	22.896	1.075	2.883	13.16	6.14	2.08	0.267
0.659	242.534	27.588	1.717	8.371	51.24	5.788	15.517	0.217
0.496	96.008	8.826	0.119	2.836	14.868	8.243	8.078	0.509
0.213	209.961	21.537	0.081	6.911	25.895	3.388	21.533	0.207
0.493	107.238	47.02	1.103	3.917	29.889	3.766	25.914	0.351
0.326	143.509	7.704	3.232	0.795	30.949	6.893	1.961	0.494
0.513	317.293	50.254	1.957	4.329	64.057	5.496	23.366	0.437
0.49	65.386	14.099	3.723	3.334	77.746	8.613	16.989	0.415
0.447	35.804	12.211	1.488	5.815	77.682	1.078	19.983	0.386
0.553	322.168	43.199	2.54	2.955	59.671	9.001	11.551	0.224
0.553	42.023	18.19	3.799	2.462	3.316	7.671	0.865	0.496
0.238	290.467	17.549	3.162	3.216	52.407	4.699	11.212	0.178
0.477	297.137	48.536	2.533	8.21	74.789	1.365	10.006	0.294
0.458	289.663	8.869	1.056	7.176	19.74	8.557	16.333	0.251
0.19	57.716	53.169	0.217	4.886	29.49	2.023	0.014	0.279
0.272	77.695	22.16	0.842	6.578	76.752	5.964	22.312	0.161
0.362	94.85	42.82	1.713	2.365	27.898	2.032	22.972	0.457
0.41	39.198	4.701	1.593	5.496	73.591	4.315	6.129	0.45
0.589	19.591	13.905	2.881	3.684	53.896	5.938	16.873	0.126
0.512	110.661	2.462	3.863	7.511	67.54	4.489	14.97	0.153
0.335	198.161	6.178	0.203	6.949	89.347	6.204	18.853	0.237
0.56	213.021	6.536	0.833	8.552	6.638	8.477	5.237	0.268
0.692	239.503	25.288	3.707	3.241	42.827	3.248	5.885	0.478
0.704	290.712	39.83	3.61	9.028	17.011	0.906	2.799	0.377
0.654	159.919	6.27	0.698	6.124	61.294	7.66	11.187	0.152
0.26	42.925	22.664	0.236	5.51	30.019	3.362	15.185	0.403
0.675	191.187	41.956	2.539	2.664	61.82	8.112	13.961	0.175
0.35	243.917	38.518	1.411	7.459	71.728	2.16	5.361	0.355
0.22	50.007	39.236	2.426	6.782	18.205	3.167	21.559	0.223
0.34	64.562	4.692	2.15	1.951	21.163	4.132	17.851	0.137
0.18	49.359	42.349	1.899	3.708	26.782	7.948	24.001	0.309
0.493	47.074	3.43	1.589	2.264	96.535	5.552	0.937	0.23
0.703	245.839	29.655	1.212	0.99	83.737	1.126	19.377	0.261
0.501	54.146	14.338	2.374	8.635	6.343	7.091	22.688	0.491
0.669	170.413	41.645	0.798	8.584	11.637	7.595	21.94	0.413
0.322	57.932	8.031	3.438	8.407	58.793	1.851	2.553	0.363
0.188	53.469	13.506	0.512	4.153	37.447	8.869	12.046	0.193
0.423	152.101	1.186	0.053	6.909	58.328	2.018	18.62	0.276
0.505	11.421	45.185	2.248	4.462	20.062	6.89	21.284	0.119
0.642	181.104	20.68	2.384	6.712	28.424	7.844	15.135	0.394
0.548	271.419	52.505	2.616	1.281	73.998	3.371	26.331	0.151
0.176	121.813	13.016	1.366	4.527	23.05	7.348	5.981	0.318
0.423	72.772	37.46	0.747	0.981	70.999	8.293	11.8	0.515
0.544	26.015	51.07	0.935	3.894	33.463	8.689	1.293	0.102
0.345	185.93	41.464	1.394	8.932	4.106	2.216	9.17	0.272
0.239	208.323	33.767	3.112	3.839	36.991	1.857	23.794	0.143
0.241	4.878	21.58	3.028	6.398	3.468	3.328	4.259	0.17
0.418	288.192	38.432	1.044	7.993	60.504	8.709	24.211	0.454
0.244	216.414	23.651	3.774	1.826	12.567	6.467	18.288	0.413
0.569	152.278	4.086	2.205	5.4	58.154	7.503	19.288	0.071
0.599	321.069	44.288	1.976	8.673	49.517	7.559	1.037	0.096
0.418	61.119	49.854	1.664	7.528	41.335	8.238	10.797	0.194
0.513	56.941	2.512	0.823	4.356	63.458	4.004	19.184	0.183
0.696	145.314	19.473	1.739	7.891	69.491	8.818	22.416	0.462
0.531	214.315	8.157	3.37	4.635	87.019	3.222	9.754	0.477
0.315	51.782	50.363	0.186	0.958	15.613	6.544	15.3	0.337
0.39	318.578	24.764	0.653	3.338	71.883	2.227	14.7	0.439
0.296	282.15	34.394	1.663	6.985	74.011	8.332	6.919	0.332
0.248	205.419	5.956	2.168	4.558	15.373	2.673	11.839	0.208
0.383	300.501	26.452	2.211	7.284	12.078	0.847	15.928	0.271
0.52	89.622	3.154	1.509	0.768	23.834	0.747	15.321	0.115
0.541	45.818	27.309	2.68	0.375	46.505	2.032	10.213	0.154
0.476	191.962	18.908	0.264	8.956	62.182	2.114	3.217	0.227
0.377	128.522	44.69	3.551	2.47	37.341	0.756	15.184	0.166
0.51	25.437	0.576	1.801	1.88	72.078	7.458	1.626	0.251
0.705	166.461	8.301	3.706	1.586	56.626	3.998	3.11	0.318
0.536	18.777	33.764	1.092	5.385	77.849	2.923	19.017	0.235
0.689	162.841	13.817	3.039	8.968	13.485	1.271	23.929	0.375
0.552	171.09	17.222	2.743	7.138	88.405	8.596	16.593	0.248
0.28	33.852	24.321	2.159	4.939	31.171	2.849	26.918	0.081
0.347	209.755	7.087	3.421	0.567	12.251	4.489	13.117	0.069
0.528	20.209	11.875	2.303	5.113	53.58	5.38	15.548	0.412
0.279	200.064	2.407	3.719	7.285	94.487	5.161	19.085	0.058
0.549	74.655	23.708	0.609	6.204	67.394	6.031	6.816	0.137
0.239	18.649	38.377	3.159	5.932	32.925	2.466	24.53	0.431
0.515	177.495	40.175	0.832	2.086	19.989	3.541	5.075	0.319
0.476	271.321	39.417	0.171	3.738	55.705	8.369	19.466	0.345
0.341	24.946	1.622	2.015	2.777	68.069	0.77	5.394	0.094
0.436	80.481	20.402	2.322	1.176	88.672	3.919	8.729	0.253
0.695	324.885	12.33	0.477	1.549	49.231	1.072	11.158	0.464
0.26	224.751	38.385	3.437	7.15	61.872	7.881	19.163	0.338
0.417	259.139	21.444	0.928	3.801	8.51	5.687	24.159	0.082
0.171	71.85	35.021	3.064	6.974	67.038	3.615	12.259	0.33
0.208	157.761	13.397	0.653	5.625	92.016	0.753	0.992	0.271
0.333	138.144	5.513	3.446	8.624	76.311	2.741	1.393	0.325
0.696	319.912	53.762	3.14	1.862	4.635	6.01	7.405	0.092
0.533	268.879	16.228	1.379	4.278	50.796	4.672	14.011	0.234
0.175	46.309	37.468	2.248	5.4	52.577	4.759	14.073	0.295
0.495	287.221	10.318	1.916	6.101	78.059	1.151	14.967	0.116
0.316	203.193	27.97	3.855	1.528	97.973	9.143	4.807	0.206
0.471	303.532	2.024	0.898	7.361	29.199	0.906	1.999	0.474
0.533	146.265	38.696	1.518	8.453	69.807	5.975	17.41	0.232
0.352	317.872	12.566	2.182	6.305	77.451	7.318	23.563	0.435
0.277	149.796	38.121	3.252	0.787	22.217	4.57	24.845	0.453
0.574	150.297	30.153	3.402	0.228	63.029	4.097	19.605	0.192
0.658	211.02	37.41	3.55	3.803	34.533	5.94	16.553	0.079
0.274	171.6	3.894	2.126	1.364	33.062	9.083	0.32	0.422
0.362	319.676	31.416	1.097	2.099	62.358	2.088	0.762	0.193
0.185	179.437	39.361	0.35	6.514	60.054	6.624	11.078	0.469
0.623	275.568	49.685	1.795	8.145	76.445	2.551	2.453	0.272
0.469	323.639	39.119	0.026	7.274	46.626	2.479	22.295	0.077
0.611	278.462	40.93	2.896	4.73	84.016	4.076	3.364	0.414
0.254	166.314	4.513	3.211	2.48	60.297	7.505	21.433	0.29
0.193	293.998	8.682	3.509	8.399	19.518	2.722	12.115	0.115
0.188	17.973	25.568	1.815	5.816	67.196	4.192	23.432	0.355
0.715	315.135	24.298	2.445	8.749	35.071	5.094	0.083	0.456
0.238	199.564	27.204	1.6	8.08	88.104	1.257	5.702	0.365
0.696	186.95	32.74	1.205	0.021	37.396	3.114	19.97	0.119
0.486	57.794	18.758	0.91	6.79	78.667	7.377	0.753	0.426
0.389	20.837	49.992	0.32	0.881	92.663	9.02	6.288	0.48
0.372	163.783	23.605	2.993	0.865	72.129	3.835	21.665	0.446
0.237	308.995	35.266	0.891	0.946	9.598	3.114	20.022	0.09
0.373	157.927	39.431	0.289	7.348	1.939	2.129	3.955	0.193
0.197	4.565	52.884	3.836	8.191	72.807	4.588	10.403	0.256
0.376	96.527	11.114	0.483	6.216	85.277	6.085	6.279	0.225
0.69	256.933	44.709	3.316	9.025	9.239	2.13	15.689	0.45
0.282	310.349	53.63	1.572	0.405	86.694	7.129	18.788	0.113
0.346	247.252	7.393	2.306	4.506	60.206	6.09	26.106	0.457
0.368	23.799	48.894	3.019	8.677	11.406	0.702	19.412	0.165
0.304	207.204	16.314	2.635	5.147	20.655	0.551	3.697	0.516
0.489	26.064	37.42	3.741	3.497	28.104	0.635	5.099	0.37
0.239	5.751	6.581	2.287	5.68	82.776	1.497	8.992	0.31
0.619	288.162	33.924	1.674	0.826	86.007	8.976	18.237	0.226
0.348	132.2	23.966	3.058	6.968	22.895	1.288	24.756	0.266
0.657	83.561	21.343	1.96	0.641	73.263	2.165	8.277	0.288
0.186	160.654	28.86	0.685	8.905	91.396	4.403	18.37	0.108
0.355	9.488	7.558	2.497	9.002	23.317	2.305	18.532	0.303
0.167	119.528	40.504	1.946	6.788	31.433	4.322	11.549	0.254
0.316	325.65	36.188	2.075	0.178	62.02	4.793	2.793	0.507
0.313	63.169	0.626	3.581	1.021	61.197	7.221	5.732	0.103
0.559	156.27	0.953	3.362	4.69	69.351	3.363	7.325	0.344
0.214	36.501	34.768	1.772	2.302	38.879	9.119	26.852	0.157
0.367	63.316	15.153	2.594	8.516	65.412	0.411	16.167	0.418
0.277	59.923	43.157	3.462	5.995	80.63	5.147	21.129	0.105
0.457	189.706	21.017	2.857	4.114	99.839	1.898	25.176	0.215
0.19	156.996	20.438	3.25	0.089	44.62	8.371	20.105	0.386
0.427	92.143	0.655	2.259	2.313	60.236	4.091	0.406	0.37
0.361	144.009	18.81	3.378	7.424	45.441	4.864	0.035	0.144
0.392	222.319	5.204	3.666	5.427	2.948	5.93	1.514	0.102
0.193	28.703	38.308	3.425	6.005	14.607	5.863	23.718	0.265
0.426	24.064	17.521	0.466	4.746	12.324	6.123	26.654	0.209
0.375	125.776	24.782	0.706	3.435	18.892	8.196	4.054	0.471
0.216	224.408	26.828	1.842	1.187	55.212	6.754	7.681	0.097
0.343	90.584	26.999	1.255	2.802	60.765	6.039	26.938	0.465
0.705	224.742	14.203	2.25	5.614	97.724	8.877	23.724	0.416
0.24	128.11	42.846	3.595	2.034	78.63	1.239	23.282	0.323
0.361	185.204	45.91	1.738	2.736	48.824	8.177	18.389	0.239
0.68	104.462	43.759	3.569	3.237	83.733	8.09	10.599	0.405
0.17	130.758	33.649	2.834	6.96	44.058	5.351	19.464	0.178
0.352	50.448	20.007	0.495	1.208	14.376	1.923	22.093	0.247
0.276	154.279	20.542	1.617	8.415	61.659	5.986	10.458	0.12
0.673	196.19	43.733	3.006	2.971	64.686	5.927	10.134	0.174
0.6	308.858	2.236	2.119	8.056	10.358	2.765	23.542	0.069
0.624	20.101	28.416	2.219	2.687	87.089	8.274	20.465	0.423
0.259	213.08	47.084	1.282	0.471	34.688	5.314	9.663	0.247
0.709	177.407	52.637	1.982	4.911	50.811	8.914	5.868	0.471
0.593	31.126	45.017	0.899	7.638	95.329	1.838	17.854	0.424
0.164	153.798	19.59	3.514	1.788	26.77	7.916	16.698	0.245
0.272	266.456	10.925	3.832	4.509	52.2	6.723	11.233	0.093
0.454	50.585	47.894	0.186	4.135	24.278	4.057	0.684	0.346
0.557	299.667	22.368	2.139	3.98	95.572	8.233	14.346	0.253
0.378	41.061	47.867	2.919	2.226	69.026	7.607	8.967	0.454
0.674	25.603	16.047	1.023	9.134	83.004	3.858	14.395	0.149
0.33	261.14	9.857	0.325	3.15	93.484	8.989	1.945	0.206
0.549	237.944	49.602	0.02	5.848	89.545	4.723	16.872	0.396
0.717	129.071	51.486	1.311	7.578	12.379	1.312	3.687	0.502
0.654	36.138	8.489	3.237	1.99	82.074	4.164	14.406	0.108
0.46	99.529	44.813	3.729	2.206	1.404	1.976	21.429	0.086
0.195	317.499	1.321	3.277	7.139	82.572	5.402	11.12	0.378
0.366	278.246	12.933	1.962	1.254	96.49	5.947	21.783	0.354
0.419	266.211	21.969	3.061	3.214	7.595	7.942	0.851	0.488
0.553	209.421	28.094	0.286	6.634	82.852	3.795	1.757	0.194
0.222	16.109	28.743	2.093	3.081	85.454	3.926	10.834	0.104
0.652	239.395	13.553	2.103	5.593	81.664	2.583	18.186	0.356
0.706	322.374	47.374	3.035	0.472	55.252	2.068	24.631	0.319
0.597	212.717	2.278	1.626	5.183	76.038	8.053	2.056	0.236
0.424	161.929	38.435	2.382	0.803	57.085	8.847	10.635	0.062
0.408	214.286	44.104	2.657	0.352	30.964	1.92	26.797	0.438
0.677	57.686	47.763	0.444	0.111	67.215	2.26	26.568	0.495
0.328	299.932	32.171	2.206	7.64	11.786	7.909	3.88	0.349
0.242	130.837	0.686	1.942	0.254	87.697	4.921	10.538	0.465
0.673	143.882	46.252	2.952	4.271	71.71	9.069	8.232	0.208
0.516	140.321	27.226	1.733	5.947	11.142	2.983	10.145	0.311
0.645	46.623	4.9	2.24	3.089	83.645	4.034	25.986	0.144
0.659	151.709	49.248	1.377	0.178	54.018	6.546	17.213	0.43
0.456	64.268	46.666	3.232	7.354	48.201	7.808	13.708	0.28
0.362	61.718	35.273	1.941	1.258	88.256	3.369	4.939	0.517
0.507	90.495	50.088	0.324	1.183	37.356	8.673	18.466	0.088
0.305	172.257	0.795	1.588	5.122	19.178	6.357	22.844	0.444
0.469	174.484	5.377	1.069	1.949	27.457	8.325	5.532	0.317
0.243	222.947	15.062	1.729	4.91	75.196	4.079	20.062	0.389
0.246	250.979	41.832	0.802	8.533	62.2	2.37	5.858	0.319
0.521	76.469	29.009	3.413	4.817	11.194	3.066	3.495	0.354
0.463	63.856	40.082	0.656	4.088	79.934	0.698	2.265	0.214
0.398	114.898	17.158	1.26	8.513	44.04	9.021	8.984	0.308
0.4	47.505	30.747	1.693	0.684	37.694	1.665	4.482	0.202
0.645	98.411	41.755	3.744	3.801	54.471	1.218	19.982	0.313
0.411	242.426	8.065	1.745	7.455	97.824	1.547	25.921	0.348
0.556	195.003	47.147	0.999	4.496	73.363	7.546	17.681	0.129
0.343	19.365	14.48	0.503	1.162	14.488	6.047	19.38	0.244
0.508	116.929	29.557	3.699	7.783	84.053	5.589	25.162	0.204
0.589	279.756	14.027	2.672	2.291	64.814	0.265	26.546	0.334
0.325	118.841	15.435	2.792	4.656	98.763	6.874	17.408	0.175
0.224	161.096	41.638	3.065	3.846	77.688	0.406	1.97	0.347
0.236	211.343	53.788	3.851	7.561	19.534	1.508	8.099	0.299
0.276	231.205	25.537	3.566	1.64	45.921	1.225	0.604	0.147
0.382	286.72	17.552	2.649	8.918	5.559	0.74	4.624	0.258
0.532	304.483	17.521	3.151	7.603	81.208	5.404	19.026	0.216
0.517	198.377	9.545	2.083	5.954	26.712	6.577	24.305	0.067
0.65	299.589	4.431	1.659	3.399	12.604	4.226	13.175	0.243
0.507	6.242	26.681	3.38	9.155	16.567	6.755	6.232	0.316
0.562	46.809	46.571	3.047	1.376	90.35	2.353	21.388	0.099
0.62	209.284	18.192	0.005	8.127	48.802	5.788	3.405	0.236
0.525	269.016	15.785	3.445	6.607	66.4	3.025	11.929	0.342
0.255	195.121	26.668	3.701	6.332	83.387	4.688	25.215	0.383
0.641	163.479	39.978	0.306	1.903	29.411	2.957	10.495	0.212
0.653	27.075	37.958	2.581	2.236	29.56	7.898	5.742	0.351
0.467	86.856	16.19	3.096	1.189	80.81	5.606	18.8	0.503
0.529	68.603	40.58	3.577	5.388	27.129	6.787	2.788	0.217
0.517	212.422	10.032	3.141	0.76	68.625	0.839	18.478	0.294
0.371	207.312	27.536	1.424	8.268	9.789	8.178	25.443	0.196
0.617	237.875	9.618	2.128	3.237	21.795	3.61	12.494	0.431
0.199	235.266	16.439	1.747	3.178	33.393	2.676	23.747	0.052
0.437	53.508	46.238	3.551	6.321	48.07	3.492	15.612	0.441
0.44	131.004	51.018	3.732	8.928	25.597	5.737	11.467	0.122
0.56	72.634	5.878	0.39	8.745	66.227	2.161	5.655	0.168
0.445	38.482	38.468	1.977	7.994	60.443	0.994	19.969	0.44
0.637	311.555	8.233	1.54	0.243	70.424	7.102	9.423	0.465
0.164	191.227	5.894	0.682	7.203	85.481	3.993	25.343	0.253
0.42	126.374	43.375	2.461	2.733	85.581	1.659	13.015	0.438
0.447	281.895	25.552	0.161	4.098	56.024	8.929	19.931	0.34
0.233	185.881	10.434	1.814	3.349	62.2	5.274	11.266	0.331
0.322	48.241	15.695	2.961	5.921	54.966	7.999	2.707	0.153
0.42	162.439	31.11	0.439	7.825	4.419	6.914	3.772	0.217
0.416	140.272	25.194	3.567	1.675	39.748	1.469	7.566	0.271
0.651	169.393	26.823	2.865	5.658	36.976	1.713	25.192	0.306
0.709	154.416	49.027	2.472	5.711	24.664	0.988	22.786	0.301
0.328	261.984	44.966	0.405	3.52	3.41	8.968	27.254	0.513
0.571	36.854	51.328	0.262	2.272	54.176	8.411	0.379	0.356
0.183	45.191	10.818	0.33	1.759	55.392	1.341	8.647	0.129
0.464	90.937	19.933	3.355	1.97	94.168	3.522	5.449	0.448
0.449	229.656	33.263	3.295	5.93	84.548	6.03	2.873	0.27
0.435	252.862	41.01	3.437	1.596	37.539	3.384	12.345	0.087
0.321	45.093	31.922	1.331	6.72	21.938	3.671	14.56	0.48
0.199	274.833	51.28	0.672	3.124	47.991	0.337	13.736	0.398
0.596	137.163	46.576	3.595	0.256	59.847	8.877	20.386	0.373
0.34	300.864	51.587	3.626	7.971	19.509	0.84	18.788	0.343
0.475	37.727	10.809	2.121	6.526	6.37	8.817	26.406	0.467
0.171	256.746	22.855	3.534	4.472	47.109	8.629	26.718	0.144
0.369	167.049	53.508	1.635	6.524	78.633	7.459	11.929	0.273
0.659	76.587	46.773	3.821	3.771	95.45	0.439	26.743	0.058
0.634	130.827	47.839	3.046	5.437	34.642	6.137	24.274	0.473
0.691	168.04	5.779	0.34	4.746	23.609	1.155	4.757	0.24
0.484	7.576	30.711	0.127	7.898	65.738	5.479	25	0.419
0.646	107.326	33.193	1.348	4.155	82.624	5.492	12.136	0.174
0.202	126.776	20.031	1.545	3.816	37.247	0.729	12.495	0.355
0.704	144.774	11.64	1.535	8.939	97.186	2.714	15.333	0.278
0.195	139.027	28.86	0.041	3.569	78.013	1.045	12.65	0.128
0.716	304.572	2.488	2.646	1.455	6.774	5.905	18.914	0.299
0.365	251.734	28.107	2.416	3.985	94.93	2.951	26.799	0.46
0.708	108.768	17.966	3.482	2.637	99.347	1.651	9.703	0.082
0.504	119.979	49.564	1.272	8.179	51.048	2.222	14.188	0.359
0.63	324.198	13.921	0.511	5.131	27.943	8.843	17.205	0.231
0.47	275.872	48.68	1.528	7.338	76.199	0.316	15.777	0.125
0.413	197.21	31.722	1.101	8.151	26.077	3.93	4.016	0.076
0.446	70.732	21.545	3.843	0.377	47.119	0.445	25.883	0.095
0.182	298.892	32.509	3.805	2.696	57.574	7.557	7.258	0.153
0.177	88.161	53.185	1.542	7.64	1.683	7.29	25.211	0.192
0.65	42.827	32.491	1.092	3.877	2.832	5.889	8.763	0.327
0.59	140.988	31.074	3.51	3.78	73.874	8.521	24.395	0.448
0.403	225.379	17.681	2.82	5.207	65.947	7.468	20.993	0.487
0.641	128.561	15.253	0.346	8.588	30.609	6.118	5.222	0.468
0.455	88.563	37.013	1.072	2.47	88.685	7.022	22.241	0.303
0.48	302.139	28.379	0.715	6.464	86.834	5.489	17.201	0.075
0.233	306.425	37.431	2.804	2.725	37.374	8.89	15.19	0.324
0.428	241.524	1.52	3.05	5.707	10.136	8.705	24.647	0.058
0.521	246.281	20.075	2.395	4.4	96.964	0.286	6.732	0.243
0.274	72.32	18.283	1.278	4.183	41.86	2.681	7.975	0.216
0.527	208.744	49.709	1.118	2.606	74.16	2.754	19.846	0.1
0.462	174.768	34.226	2.096	6.991	72.22	7.844	20.985	0.373
0.618	47.653	40.095	2.645	2.048	58.057	7.462	26.203	0.136
0.513	193.178	10.147	0.726	3.132	13.2	1.506	24.884	0.125
0.387	179.584	32.613	1.874	3.819	5.164	4.22	15.646	0.413
0.424	287.093	27.23	3.404	4.558	27.737	2.99	7.177	0.086
0.494	96.292	37.721	0.805	1.046	7.759	7.443	26.283	0.454
0.312	81.275	42.055	0.219	8.046	44.052	3.508	17.636	0.299
0.445	54.832	51.796	1.502	6.024	95.505	1.218	13.573	0.344
0.33	225.438	17.128	0.579	8.784	38.411	3.354	0.444	0.475
0.197	291.438	29.114	3.593	2.403	25.627	4.276	10.128	0.164
0.641	143.843	34.301	3.451	7.489	44.034	4.609	17.613	0.326
0.299	65.513	40.064	0.444	8.54	22.138	4.215	2.19	0.233
0.247	241.632	31.165	2.158	1.615	17.573	5.244	19.595	0.185
0.436	96.243	2.26	0.269	4.772	3.501	2.127	8.839	0.379
0.233	210.755	53.781	3.847	0.635	97.635	8.567	11.083	0.354
0.314	118.302	50.808	1.477	5.273	2.568	2.489	16.674	0.125
0.238	16.354	26.893	2.33	3.886	41.037	7.801	18.247	0.173
0.603	177.544	24.632	2.627	7.463	68.601	8.497	25.191	0.309
0.229	279.678	51.016	0.328	3.293	4.151	0.517	1.92	0.482
0.514	171.375	13.648	3.489	4.855	46.255	4.27	22.479	0.262
0.697	303.512	45.276	0.103	2.177	15.895	1.3	18.261	0.2
0.611	84.13	30.548	1.514	8.691	45.879	3.202	6.294	0.38
0.655	290.124	24.757	0.7	3.363	6.708	5.29	14.939	0.065
0.684	309.701	20.573	1.445	7.945	20.859	1.869	4.564	0.422
0.174	12.931	52.242	3.742	4.154	91.791	1.134	9.694	0.17
0.282	289.575	9.859	2.31	7.464	79.147	3.404	23.95	0.145
0.4	302.404	49.216	0.716	7.283	36.897	1.037	23.581	0.103
0.52	248.311	10.959	1.377	8.011	88.259	3.313	9.855	0.279
0.271	150.924	36.987	1.754	4.98	62.455	7.853	18.483	0.269
0.237	52.449	13.023	2.299	3.605	98.483	0.821	6.621	0.239
0.419	46.927	52.215	2.22	8.691	30.262	1.119	18.355	0.441
0.589	81.717	43.752	3.151	3.115	19.582	7.456	13.747	0.39
0.313	166.049	2.066	3.46	4.042	38.788	2.238	17.628	0.166
0.232	63.081	0.842	2.792	4.312	54.258	9.004	22.972	0.201
0.229	184.155	5.961	0.435	2.341	33.435	3.061	8.196	0.086
0.2	79.814	25.197	2.371	1.654	31.536	1.323	15.27	0.39
0.23	47.917	40.24	2.867	2.811	43.742	8.199	0.958	0.061
0.547	43.916	20.567	0.095	3.947	99.201	5.768	22.931	0.495
0.707	62.306	45.385	3.813	4.189	68.713	0.998	6.9	0.283
0.688	62.483	27.055	2.812	0.312	59.802	9.083	12.772	0.516
0.45	154.328	26.45	3.67	2.643	13.561	0.749	4.781	0.122
0.171	272.587	43.35	1.824	1.054	49.428	8.658	8.85	0.065
0.488	98.46	2.48	1.05	6.14	70.418	2.465	15.768	0.487
0.238	10.312	10.378	1.849	0.544	12.215	2.439	18.349	0.257
0.613	222.947	26.535	1.625	7.448	46.611	5.64	13.237	0.181
0.708	87.494	51.389	1.032	0.771	94.417	5.79	8.052	0.108
0.65	34.706	4.845	0.512	2.395	57.984	3.897	27.257	0.388
0.391	193.757	36.437	2.124	4.807	8.905	6.647	9.258	0.242
0.329	148.747	44.4	0.262	3.725	93.785	6.534	25.391	0.4
0.314	95.086	29.751	1.056	1.77	95.028	6.835	25.556	0.267
0.529	230.676	26.885	2.581	6.622	63.355	9.136	6.013	0.449
0.383	228.292	46.534	0.311	3.258	64.756	5.755	1.91	0.238
0.452	126.923	49.302	2.578	6.261	27.214	6.29	0.898	0.131
0.468	174.513	24.564	0.35	8.55	37.113	8.217	5.176	0.241
0.479	136.987	41.915	3.109	2.345	77.269	0.474	8.973	0.135
0.579	159.016	25.648	2.36	3.316	14.051	8.183	9.798	0.299
0.323	171.071	24.876	0.548	3.025	78.004	1.685	17.017	0.34
0.446	320.245	29.214	3.151	3.358	75.308	2.807	5.184	0.501
0.502	146.432	50.215	0.557	5.169	29.974	0.355	17.663	0.287
0.548	89.563	4.937	0.621	1.632	28.965	1.714	16.233	0.262
0.571	141.871	21.623	1.744	7.996	89.931	2.999	25.346	0.291
0.648	275.019	20.239	0.046	1.947	45.575	7.494	14.53	0.173
0.594	324.737	31.36	0.674	3.216	70.886	7.703	0.234	0.41
0.318	173.16	24.774	0.88	6.449	41.952	6.648	24.341	0.45
0.24	295.989	7.829	2.799	9.135	69.588	1.204	6.37	0.389
0.178	172.846	11.249	3.588	7.004	68.026	5.815	26.386	0.23
0.597	289.457	2.473	2.878	0.716	67.297	0.824	22.735	0.136
0.322	51.988	46.62	3.789	0.633	17.224	0.994	14.074	0.16
0.622	276.5	33.919	3.109	1.702	81.621	5.228	19.708	0.469
0.389	72.821	19.847	1.887	1.987	27.193	3.154	14.01	0.27
0.421	166.716	17.429	0.844	5.232	80.512	6.015	23.835	0.302
0.272	205.37	42.105	1.656	8.941	78.442	7.131	5.572	0.077
0.69	89.926	25.251	3.326	5.319	77.196	7.231	17.465	0.324
0.378	281.944	29.258	0.341	3.023	49.173	2.046	15.086	0.282
0.63	144.833	21.995	0.786	7.45	42.329	2.433	3.193	0.289
0.208	114.879	34.274	3.314	2.322	47.644	6.253	3.884	0.515
0.356	26.888	38.342	0.827	4.822	94.633	7.284	13.481	0.13
0.548	26.418	52.972	2.835	5.882	61.665	5.446	24.298	0.343
0.39	161.87	39.897	1.039	7.093	91.526	3.072	18.689	0.15
0.658	206.341	52.694	1.155	6.621	91.52	5.873	24.366	0.233
0.375	179.123	28.878	0.183	0.506	26.035	0.258	10.564	0.102
0.236	226.429	10.738	2.102	3.17	58.312	7.895	9.766	0.312
0.529	138.468	18.172	2.152	4.179	91.988	1.693	3.661	0.422
0.716	227.086	44.102	1.263	0.251	38.21	7.395	1.161	0.315
0.676	44.945	19.813	0.553	5.907	85.943	2.502	4.753	0.323
0.53	220.2	4.242	0.613	1.4	49.699	1.761	26.852	0.405
0.381	43.219	20.112	2.663	9.195	90.973	9.006	3.748	0.22
0.375	54.312	20.21	3.693	5.28	56.638	1.791	24.406	0.151
0.362	161.762	37.906	1.211	2.688	80.399	3.178	16.158	0.061
0.497	298.971	7.486	0.282	0.005	27.782	3.326	5.886	0.513
0.616	202.143	40.816	3.412	0.666	39.931	2.437	23.324	0.052
0.418	92.359	4.381	3.571	2.798	62.397	0.383	24.283	0.253
0.611	151.022	13.719	2.608	5.766	6.704	7.515	0.093	0.308
0.163	220.102	40.177	1.698	0.92	21.512	0.365	8.494	0.079
0.169	175.121	27.028	2.608	4.118	38.39	3.813	26.356	0.138
0.629	184.047	5.491	0.556	2.904	44.234	4.639	4.483	0.347
0.403	256.462	26.688	1.648	7.379	82.275	3.018	26.007	0.489
0.667	96.125	52.477	1.391	1.524	72.546	5.306	9.025	0.125
0.566	146.344	16.208	0.634	7.85	20.953	1.705	20.74	0.215
0.167	300.511	7.315	2.308	2.088	69.433	2.676	25.322	0.491
0.179	118.596	23.643	1.093	8.813	43.839	6.96	3.103	0.054
0.546	254.971	2.763	0.801	2.525	9.616	8.025	23.102	0.398
0.231	258.963	16.587	0.692	0.682	48.252	4.492	4.533	0.478
0.323	6.183	41.754	1.78	0.855	70.728	3.944	26.3	0.175
0.575	258.924	32.447	0.873	1.124	97.939	8.26	24.469	0.081
0.165	41.199	50.079	3.863	2.096	45.514	3.405	23.018	0.2
0.383	234.069	23.125	1.062	4.582	22.327	3.647	4.19	0.3
0.18	284.818	14.266	2.863	8.91	65.227	2.561	2.211	0.353
0.26	17.011	52.383	2.798	1.681	77.336	6.878	6.405	0.249
0.521	188.363	9.63	1.413	7.848	83.451	4.266	24.062	0.077
0.67	168.001	4.425	3.728	7.492	86.925	7.783	10.649	0.45
0.38	223.624	43.135	0.775	6.944	11.771	6.298	20.412	0.114
0.509	306.533	2.994	0.308	7.855	80.667	8.681	23.252	0.278
0.657	54.724	19.583	0.49	0.891	51.456	8.579	0.445	0.358
0.607	27.006	42.235	0.373	2.805	35.131	7.652	15.959	0.317
0.518	176.328	20.946	3.31	5.417	56.705	3.727	18.526	0.396
0.615	112.28	33.012	0.231	2.476	46.316	8.56	14.409	0.258
0.431	137.477	20.946	0.122	4.01	47.872	1.925	14.928	0.219
0.489	18.944	31.912	3.007	3.723	80.424	5.749	11.062	0.071
0.379	45.583	13.228	3.211	2.613	75.704	6.545	19.848	0.377
0.62	236.806	24.417	1.801	2.078	43.854	8.023	17.468	0.118
0.694	193.512	52.082	2.589	2.919	27.238	8.937	1.843	0.272
0.656	325.238	32.128	2.915	7.349	18.838	6.56	10.552	0.179
0.524	127.129	42.633	3.24	0.9	58.446	3.734	21.392	0.36
0.456	4.574	33.238	3.092	4.643	28.816	1.432	14.772	0.108
0.393	168.069	26.287	0.394	2.308	0.644	5.718	25.568	0.236
0.542	122.961	32.2	2.516	8.358	34.627	2.488	19.768	0.298
0.24	227.115	20.293	0.339	3.909	44.538	0.417	0.262	0.511
0.357	110.946	22.142	2.632	3.863	47.392	3.996	27.225	0.223
0.404	44.22	34.021	0.888	2.719	81.454	2.837	16.179	0.272
0.28	165.421	12.022	3.791	0.04	77.567	3.929	10.052	0.216
0.548	316.685	26.042	3.41	5.327	61.947	4.971	4.968	0.418
0.472	216.434	39.789	0.665	0.752	35.177	1.899	8.007	0.431
0.312	29.566	51.512	1.72	3.943	55.832	3.311	23.321	0.348
0.172	173.425	22.922	1.263	6.973	68.339	5.056	9.119	0.191
0.325	42.209	45.803	2.7	3.188	71.105	2.781	10.917	0.457
0.685	295.43	1.962	2.588	3.615	96.921	5.265	5.779	0.099
0.703	85.562	44.057	2.255	6.247	99.544	1.725	17.415	0.147
0.26	126.462	44.475	2.337	3.725	51.191	5.524	16.551	0.114
0.419	34.029	7.867	0.088	4.051	67.13	4.323	26.812	0.177
0.221	124.952	16.12	1.993	2.789	13.127	3.644	13.161	0.366
0.516	215.914	38.972	2.77	3.965	29.858	6.823	5.481	0.412
0.296	241.494	38.906	3.133	4.753	60.446	6.553	15.572	0.423
0.499	82.139	26.315	2.826	4.612	44.529	8.731	21.674	0.266
0.262	137.477	31.08	3.804	3.792	55.507	4.726	24.837	0.372
0.361	198.053	36.612	3.144	7.608	8.735	2.708	10.804	0.328
0.673	50.791	11.433	0.632	3.841	15.251	2.964	10.118	0.474
0.197	14.245	39.994	1.124	7.785	76.494	6.381	22.364	0.514
0.293	273.126	20.116	3.104	3.405	64.461	0.783	22.148	0.421
0.238	174.052	27.711	3.099	5.641	86.119	1.304	26.773	0.206
0.189	44.151	18.216	0.172	1.926	6.644	6.195	2.504	0.092
0.359	273.185	35.341	2.183	5.222	13.88	5.112	6.072	0.341
0.265	55.421	12.497	3.343	1.577	65.753	7.702	25.312	0.204
0.345	142.362	38.749	0.238	4.004	5.622	2.605	14.181	0.348
0.623	180.594	36.92	2.483	5.494	96.177	3.313	4.935	0.47
0.447	315.439	41.376	1.936	1.828	51.957	6.378	19.756	0.356
0.392	61.061	8.474	1.093	7.796	76.631	3.165	12.263	0.487
0.613	87.916	47.019	3.405	8.185	47.574	6.412	24.968	0.242
0.704	20.179	14.862	2.744	2.767	89.87	3.599	0.176	0.353
0.655	184.135	18.571	1.888	4.969	76.542	5.575	14.145	0.341
0.712	294.538	52.696	1.733	5.121	88.007	7.46	9.47	0.118
0.468	77.793	7.037	3.507	2.568	49.261	8.619	1.61	0.139
0.524	245.084	9.773	1.303	3.672	99.736	6	26.735	0.457
0.359	164.303	3.23	2.553	7.627	33.499	5.638	15.89	0.505
0.532	137.595	21.069	0.962	6.524	63.92	7.97	16.864	0.489
0.527	131.435	43.301	0.472	4.913	66.276	9.205	19.435	0.303
0.641	35.716	44.835	0.585	2.608	66.011	3.163	2.768	0.408
0.334	16.903	42.392	3.573	8.624	30.004	1.578	15.992	0.472
0.441	205.164	36.043	0.378	0.001	48.593	6.679	17.51	0.457
0.544	156.809	37.765	1.442	0.577	14.054	0.841	1.009	0.468
0.305	34.254	19.655	3.256	5.57	48.313	7.759	11.543	0.211
0.376	91.702	14.257	0.018	6.522	21.278	5.729	6.481	0.06
0.365	171.894	52.01	3.619	0.455	23.12	8.293	7.852	0.379
0.3	83.09	53.622	3.848	1.086	60.416	1.16	25.71	0.37
0.658	219.2	45.491	1.659	8.433	56.367	1.637	5.691	0.326
0.31	30.253	42.452	1.059	1.065	81.864	8.656	8.805	0.501
0.216	292.851	5.811	3.332	4.839	0.474	4.181	25.455	0.131
0.503	159.634	23.822	2.13	3.866	4.48	7.918	17.273	0.164
0.17	173.474	53.117	0.638	3.129	33.448	8.689	8.944	0.255
0.455	251.597	52.513	2.542	3.619	19.603	8.214	5.837	0.365
0.514	39.835	34	2.089	3.685	0.836	2.841	0.575	0.436
0.451	266.299	39.239	0.84	5.112	10.406	2.86	14.547	0.207
0.336	68.711	1.59	1.911	0.405	57.853	3.701	18.953	0.415
0.656	325.1	32.19	1.515	7.096	28.566	1.732	4.15	0.238
0.631	291.232	18.561	0.218	3.015	97.195	0.703	10.693	0.319
0.573	133.348	38.227	3.321	0.086	34.928	9.039	27.241	0.393
0.605	206.439	16.304	3.721	6.941	80.855	1.498	5.544	0.219
0.616	65.71	23.957	3.542	0.185	43.541	2.081	1.634	0.148
0.379	247.105	42.717	1.394	5.944	73.634	6.754	25.268	0.449
0.531	280.11	19.159	1.213	2.387	18.388	4.639	24.931	0.406
0.563	9.979	24.66	1.891	1.098	63.215	2.814	1.833	0.42
0.626	27.241	24.709	2.64	4.197	89.891	8.453	4.973	0.064
0.364	6.958	5.186	3.748	0.605	81.299	5.803	20.944	0.075
0.428	106.846	4.351	3.55	7.233	70.521	2.886	19.16	0.138
0.507	92.879	30.983	3.503	2.57	27.867	6.704	25.595	0.278
0.447	158.251	47.642	0.626	4.242	88.18	1.599	8.911	0.514
0.165	303.365	27.861	0.275	5.633	41.879	0.793	19.816	0.125
0.243	19.875	23.662	3.149	4.398	31.627	2.471	20.484	0.227
0.182	262.729	12.391	0.669	2.284	94.101	8.002	19.946	0.421
0.42	45.544	41.324	3.192	3.187	12.999	1.913	27.096	0.128
0.318	44.092	11.947	2.693	6.731	79.892	1.045	0.298	0.143
0.615	167.451	39.446	0.225	2.902	30.654	1.509	21.871	0.125
0.649	300.266	43.933	0.654	5.306	10.899	1.363	16.04	0.095
0.349	152.533	27.614	1.523	5.277	60.559	9.091	4.309	0.206
0.484	189.932	30.851	0.441	2.338	32.353	7.16	27.029	0.261
0.628	95.37	27.861	0.263	6.35	26.536	3.615	9.324	0.152
0.185	229.273	7.997	1.833	8.69	47.383	9.013	22.527	0.14
0.238	85.297	46.771	0.458	0.35	31.405	5.198	0.952	0.063
0.351	158.202	21.52	0.368	1.172	18.391	2.942	1.884	0.074
0.178	256.246	31.531	1.714	2.919	53.89	2.9	14.244	0.288
0.29	167.912	29.65	0.155	0.272	69.026	1.338	8.729	0.378
0.625	43.209	4.765	1.51	5.689	72.6	1.245	14.287	0.244
0.642	99.833	35.877	0.851	4.386	17.789	5.058	12.115	0.471
0.339	39.227	25.231	2.638	1.529	55.735	1.99	16.802	0.31
0.488	12.343	32.926	0.633	4.156	51.912	5.351	6.339	0.425
0.52	201.104	24.409	1.752	4.824	93.52	4.286	18.9	0.159
0.229	61.11	47.365	3.353	0.405	42.605	1.484	20.743	0.301
0.445	325.061	49.589	3.211	2.178	28.424	5.041	15.956	0.076
0.223	7.38	39.714	2.557	8.758	58.777	1.231	12.307	0.075
0.646	323.09	8.721	1.914	7.073	99.158	1.703	1.461	0.236
0.601	57.451	40.935	0.204	5.151	46.012	8.759	12.064	0.466
0.287	90.917	27.819	2.295	6.096	58.604	3.99	20.598	0.355
0.389	205.429	32.908	2.544	6.972	40.958	0.564	18.78	0.343
0.586	140.361	31.43	3.532	2.308	49.79	1.034	24.825	0.27
0.374	105.129	21.447	2.968	9.01	56.957	7.388	21.746	0.3
0.566	212.109	40.455	3.652	0.007	81.074	7.616	3.773	0.232
0.632	189.726	45.508	3.449	2.853	79.354	5.107	17.036	0.376
0.295	221.711	49.711	0.093	6.925	96.657	6.863	14.402	0.34
0.513	60.354	28.875	3.78	2.187	83.168	3.334	14.706	0.239
0.61	128.404	46.459	2.92	1.649	32.84	6.103	12.413	0.332
0.475	277.04	43.987	3.65	1.299	34.268	6.624	0.165	0.176
0.674	12.401	20.741	3.851	3.3	1.632	9.007	13.55	0.167
0.187	239.758	8.591	3.612	4.647	71.904	1.839	25.658	0.313
0.335	200.731	39.01	1.874	8.166	33.049	1.403	9.17	0.424
0.402	112.289	0.921	1.148	1.885	13.962	4.523	3.023	0.161
0.379	162.282	37.12	1.174	5.775	84.423	6.918	26.077	0.483
0.599	100.676	51.766	3.703	3.643	68.567	7.032	5.445	0.057
0.473	246.869	50.972	1.761	8.659	69.078	5.033	22.032	0.206
0.436	48.31	45.235	2.435	4.079	34.201	4.599	12.651	0.5
0.168	33.597	16.161	1.777	9.119	15.525	1.129	1.009	0.424
0.593	133.456	0.877	1.341	2.944	65.81	3.909	7.03	0.097
0.3	11.205	38.403	2.902	4.417	13.437	8.092	14.074	0.201
0.647	258.904	18.386	0.999	7.902	79.509	2.529	6.618	0.119
0.337	80.608	51.341	1.276	6.207	89.037	3.545	8.374	0.11
0.269	65.896	1.956	2.21	3.394	81.591	0.286	17.401	0.295
0.713	92.074	17.051	1	3.552	49.401	4.456	21.624	0.385
0.565	86.042	31.463	0.464	8.043	33.873	5.063	7.253	0.164
0.326	312.732	0.973	3.077	6.868	98.48	6.369	11.515	0.096
0.288	139.125	38.663	1.573	7.736	58.489	4.609	14.492	0.296
0.288	82.619	53.579	3.48	7.687	39.432	9.155	0.596	0.476
0.291	282.787	18.262	0.837	2.517	94.061	2.909	26.004	0.176
0.448	33.999	9.014	0.207	3.775	51.352	6.297	23.735	0.323
0.359	161.978	29.751	0.615	8.297	23.062	8.264	20.748	0.156
0.453	162.292	6.456	2.207	3.724	5.635	0.493	11.388	0.427
0.266	46.682	39.257	3.546	4.614	37.803	2.043	4.863	0.151
0.428	33.646	53.124	1.272	2.625	36.596	5.838	0.035	0.051
0.643	210.627	18.316	2.5	4.155	97.581	0.687	20.728	0.374
0.211	323.678	4.843	3.188	6.161	57.212	5.842	17.847	0.398
0.283	182.919	24.875	0.119	5.138	51.437	0.553	12.321	0.47
0.232	207.567	1.534	1.12	6.876	94.557	7.706	5.426	0.474
0.17	251.685	7.821	0.347	6.376	6.221	5.221	7.073	0.405
0.438	257.805	13.895	3.222	5.471	41.918	8.635	12.82	0.144
0.236	113.868	19.689	0.186	3.345	94.967	8.777	6.971	0.277
0.649	213.511	33.776	3.621	0.199	92.605	4.826	10.538	0.295
0.42	305.758	39.895	2.167	3.829	58.203	2.645	22.248	0.099
0.388	189.245	8.033	2.531	6.973	44.997	4.079	19.527	0.354
0.421	74.292	42.554	1.814	7.29	11.13	8.809	1.073	0.291
0.246	317.832	26.953	0.982	2.182	57.695	8.807	20.256	0.424
0.4	36.648	15.557	0.615	5.658	63.026	8.253	22.419	0.349
0.347	220.338	7.245	1.301	6.468	20.777	6.624	24.334	0.297
0.568	65.592	37.69	2.369	1.55	45.532	4.936	19.293	0.366
0.558	73.301	2.507	1.546	8.836	72.573	2.857	22.988	0.158
0.262	25.986	14.882	2.172	3.228	52.595	8.021	5.698	0.397
0.274	82.757	4.762	3.437	3.667	78.822	4.987	19.711	0.356
0.392	159.036	45.012	3.175	5.358	0.632	7.266	0.614	0.106
0.621	20.807	21.847	2.791	4.622	87.417	5.451	0.936	0.056
0.319	83.11	30.114	0.412	4.673	62.045	1.826	12.135	0.22
0.603	69.937	1.07	2.56	1.603	8.543	8.458	21.373	0.083
0.3	149.286	51.429	1.788	6.059	76.804	1.518	24.078	0.329
0.465	197.759	25.848	1.443	5.766	48.328	5.214	9.055	0.404
0.325	63.974	27.204	0.25	3.387	55.495	2.683	27.097	0.288
0.587	227.498	12.611	0.573	0.41	62.145	0.986	19.392	0.357
0.602	255.618	24.718	2.462	2.079	29.852	7.207	20.901	0.15
0.225	324.355	33.181	3.149	6.607	96.812	7.11	15.641	0.24
0.286	155.877	50.791	1.007	5.812	37.195	6.874	24.996	0.137
0.374	182.017	3.515	2.905	7.769	85.916	0.542	0.997	0.277
0.637	229.342	18.355	3.859	5.172	96.474	8.244	10.581	0.066
0.618	271.812	19.177	3.803	1.813	46.641	4.202	4.925	0.26
0.465	316.606	7.628	2.673	7.629	39.897	8.072	20.759	0.183
0.509	220.975	35.336	2.135	0.302	15.683	4.413	4.878	0.162
0.589	171.728	48.936	2.276	4.543	18.354	1.635	23.563	0.235
0.328	219.769	50.201	1.58	2.532	83.259	7.49	7.225	0.14
0.174	324.394	16.745	1.191	6.677	30.971	7.567	10.156	0.272
0.634	218.886	49.834	2.295	6.43	21.546	8.964	16.203	0.371
0.21	99.715	7.895	0.383	1.983	14.686	2.074	8.963	0.117
0.468	71.143	48.57	0.207	6.252	99.401	1.874	9.619	0.116
0.229	127.296	1.446	2.34	6.541	25.682	4.052	22.235	0.34
0.504	236.345	6.42	2.811	4.111	31.116	1.047	18.04	0.319
0.544	277.991	2.446	1.78	0.206	33.843	6.073	12.257	0.326
0.577	102.962	29.627	0.661	5.167	10.543	5.584	14.865	0.162
0.357	19.915	51.341	0.731	6.485	49.699	4.722	0.732	0.396
0.64	29.978	2.623	2.106	7.786	3.814	2.035	8.376	0.435
0.653	318.852	0.842	0.658	7.185	38.511	4.43	18.109	0.286
0.22	171.522	26.028	3.661	2.1	57.264	2.506	9.907	0.069
0.29	14.775	16.206	3.733	5.807	41.116	5.291	11.445	0.083
0.217	14.304	32.599	1.668	0.898	87.849	7.857	24.692	0.284
0.421	32.842	30.224	1.01	3.536	45.125	1.867	16.948	0.461
0.585	93.34	7.538	0.848	7.623	52.006	5.426	2.242	0.301
0.28	186.077	19.898	0.451	9.002	31.238	7.569	27.09	0.163
0.575	270.772	25.317	1.033	4.921	40.563	4.63	12.689	0.234
0.339	31.4	15.393	1.241	0.597	82.594	7.122	18.998	0.41
0.241	127.11	24.678	0.174	5.927	63.109	1.701	22.324	0.402
0.355	67.367	36.075	1.979	4.244	96.769	4.279	5.611	0.102
0.32	144.912	30.752	3.135	6.126	31.615	1.879	19.049	0.364
0.483	243.574	26.859	1.79	6.543	85.882	6.116	26.862	0.515
0.476	321.373	31.24	1.577	2.063	99.201	3.513	3.919	0.416
0.689	166.657	0.691	2.783	3.47	24.345	8.713	6.184	0.17
0.38	169.305	22.446	1.151	3.224	18.594	2.964	24.771	0.273
0.648	133.269	26.515	2.567	0.397	88.52	6.989	18.862	0.497
0.532	224.379	40.642	3.244	8.404	91.818	7.999	15.441	0.252
0.191	145.069	42.882	1.04	5.411	72.318	5.127	18.719	0.385
0.547	175.582	38.098	1.077	8.279	13.704	7.097	8.444	0.461
0.552	64.572	39.22	1.407	9.211	32.545	8.257	8.988	0.238
0.393	291.987	17.814	0.914	8.833	29.919	8.74	15.099	0.092
0.678	257.855	16.024	1.221	6.908	81.676	5.044	17.52	0.492
0.322	153.916	19.818	0.92	4.646	24.652	7.391	21.342	0.104
0.395	209.558	52.002	2.872	8.435	57.899	5.789	16.653	0.213
0.272	62.13	1.594	2.548	8.644	50.249	7.334	13.474	0.067
0.438	282.581	43.826	1.471	7.23	14.148	4.688	24.42	0.312
0.572	294.714	22.417	0.063	0.024	96.082	7.63	15.141	0.269
0.695	302.884	35.86	2.23	0.141	91.757	6.377	12.122	0.061
0.634	216.709	19.323	1.494	4.844	38.502	5.168	7.986	0.422
0.612	283.425	36.59	1.166	1.042	65.659	1.827	7.725	0.461
0.516	21.445	44.722	2.207	2.383	31.445	4.242	25.329	0.414
0.573	172.905	31.84	0.312	7.669	97.879	2.253	26.666	0.066
0.199	64.376	21.952	0.061	3.38	39.067	4.806	25.391	0.391
0.447	7.625	52.52	0.255	6.65	47.055	1.7	4.471	0.431
0.402	162.802	45.574	0.409	1.259	18.363	1	13.145	0.464
0.61	175.435	3.045	2.482	7.829	5.559	8.79	0.585	0.328
0.188	136.006	41.345	3.404	1.344	32.436	1.088	20	0.267
0.418	298.922	45.847	2.611	4.715	64.379	8.964	18.623	0.114
0.525	38.335	39.496	0.397	4.506	44.331	2.936	23.859	0.052
0.588	174.386	34.246	3.312	2.443	80.74	3.187	23.48	0.085
0.633	140.743	51.429	2.229	5.1	79.235	0.348	18.504	0.242
0.346	109.837	23.364	2.709	0.844	99.179	7.044	0.589	0.333
0.283	33.607	33.746	1.089	9.212	22.953	3.205	18.981	0.221
0.455	52.145	47.453	2.963	0.24	61.726	0.874	19.862	0.346
0.331	46.162	1.534	3.356	2.404	87.134	3.003	12.739	0.481
0.436	211.334	4.404	2.633	3.861	23.147	2.5	8.13	0.089
0.682	153.435	21.706	0.109	3.163	11.44	7.991	12.839	0.099
0.365	72.428	41.72	2.74	8.964	13.084	8.795	27.172	0.179
0.67	315.459	36.91	2.95	5.746	99.976	5.851	18.653	0.208
0.674	111.014	5.922	0.102	3.456	37.797	1.335	5.497	0.081
0.674	308.407	7.621	1.199	5.279	49.356	5.613	7.969	0.384
0.368	221.848	25.581	2.653	3.258	25.083	2.676	9.798	0.065
0.532	66.19	41.467	0.136	1.633	66.634	4.174	21.784	0.281
0.399	242.348	34.368	2.23	7.706	85.709	3.807	3.053	0.394
0.165	215.198	11.037	2.41	0.528	94.833	5.617	3.914	0.078
0.6	66.828	10.412	2.538	5.259	19.123	8.093	0.348	0.335
0.221	110.897	10.985	3.759	6.425	88.533	5.132	8.53	0.478
0.708	114.477	39.293	1.853	1.791	16.719	1.219	21.621	0.067
0.633	166.372	25.931	3.839	0.08	86.253	9.175	11.851	0.172
0.328	180.447	33.079	2.533	2.575	73.144	2.132	4.442	0.182
0.525	323.649	18.55	2.472	7.829	3.68	5.669	22.509	0.201
0.421	306.876	23.756	2.05	8.856	51.513	7.475	8.95	0.414
0.677	229.028	42.834	2.171	8.112	7.987	0.729	21.149	0.274
0.574	248.036	42.831	0.594	7.348	37.596	2.338	22.332	0.167
0.452	221.171	53.828	1.646	1.957	3.419	9.163	7.325	0.323
0.452	283.954	53.158	2.514	3.17	39.408	1.27	13.732	0.229
0.702	91.741	2.348	3.083	5.558	87.861	1.489	14.535	0.46
0.366	48.3	47.491	2.159	8.866	51.091	5.949	6.84	0.206
0.236	237.708	44.534	0.662	6.947	44.091	7.151	4.602	0.438
0.67	235.276	37.512	2.466	4.751	40.596	8.946	5.532	0.136
0.224	12.078	1.643	3.302	0.913	8.981	5.779	5.33	0.398
0.204	25.927	33.893	1.017	2.986	29.147	2.681	1.419	0.151
0.425	47.584	21.745	2.477	3.641	48.693	0.354	3.268	0.438
0.21	202.124	42.154	3.345	3.703	32.496	6.664	1.853	0.486
0.319	263.082	35.673	0.422	8.232	52.13	2.216	1.819	0.135
0.57	260.169	4.281	0.579	8.325	33.949	1.962	4.107	0.072
0.324	92.32	44.073	2.464	8.601	55	3.271	8.961	0.192
0.282	196.474	41.889	0.268	6.39	75.348	6.367	0.235	0.266
0.258	173.719	21.408	1.614	2.424	63.692	8.287	9.102	0.153
0.214	9.224	16.953	3.703	2.36	96.517	2.048	20.145	0.366
0.442	95.36	2.371	2.045	7.583	14.543	7.951	12.751	0.212
0.499	36.893	33.577	3.451	9.168	31.378	4.22	20.742	0.073
0.289	268.32	26.725	0.426	8.466	61.577	6.53	0.84	0.433
0.32	170.335	39.539	1.608	2.357	4.841	3.287	13.3	0.194
0.589	78.205	39.924	1.828	1.083	92.092	3.6	17.451	0.325
0.495	36.275	8.824	1.303	6.522	73.144	3.57	3.092	0.308
0.706	243.672	12.365	1.022	4.039	67.166	6.743	26	0.344
0.443	229.028	36.521	2.12	1.939	19.667	1.925	27.018	0.447
0.49	232.294	3.217	0.461	1.254	74.415	0.77	19.706	0.184
0.65	301.619	8.43	2.999	6.095	79.421	6.281	0.666	0.426
0.333	145.5	21.872	1.102	5.304	87.627	5.877	27.156	0.473
0.648	72.703	46.037	0.249	6.749	43.675	3.959	21.224	0.398
0.654	18.012	44.823	0.288	0.182	32.739	4.357	24.009	0.488
0.375	102.265	26.972	2.673	9.209	50.562	5.2	5.027	0.198
0.596	54.254	21.239	1.237	6.056	27.612	7.274	0.815	0.304
0.712	170.178	27.635	0.891	0.433	98.021	4.415	24.385	0.306
0.397	237.414	46.88	3.497	8.247	50.906	0.696	14.203	0.363
0.525	209.195	42.458	3.049	3.494	40.082	6.059	7.451	0.432
0.594	178.142	3.243	2.119	0.995	56.334	5.386	21.545	0.312
0.294	207.695	35.926	0.529	1.042	30.314	7.398	9.764	0.084
0.165	95.645	40.033	3.719	6.512	68.133	1.621	13.366	0.497
0.645	19.709	46.101	2.473	0.335	41.319	4.007	14.313	0.365
0.431	198.652	38.118	3.341	4.249	13.899	7.994	21.317	0.514
0.374	289.153	21.898	2.949	2.011	13.333	5.405	13.368	0.201
0.631	68.348	32.926	3.152	4.509	38.608	4.555	20.783	0.471
0.362	83.806	27.2	2.011	6.255	19.008	5.828	20.611	0.371
0.429	87.994	32.272	3.86	6.671	75.989	2.05	22.903	0.327
0.414	291.468	30.109	2.888	4.129	57.334	2.212	12.027	0.081
0.174	18.944	40.543	2.178	1.068	62.537	1.168	11.625	0.374
0.654	239.523	1.45	2.282	7.278	26.624	5.111	14.341	0.215
0.186	279.501	50	2.308	5.396	65.674	6.884	6.99	0.147
0.433	197.347	40.195	1.037	6.787	95.207	6.789	24.335	0.172
0.384	168.981	6.405	3.156	2.474	93.277	1.237	7.043	0.242
0.413	116.733	37.686	0.304	3.604	1.832	1.413	15.999	0.075
0.607	196.327	53.239	1.152	2.869	29.779	4.369	2.409	0.191
0.223	210.157	7.624	3.652	7.414	58.498	1.873	7.66	0.127
0.705	150.797	33.614	2.412	6.779	70.324	7.019	17.075	0.44
0.688	251.754	51.431	2.407	6.887	77.172	6.569	6.924	0.175
0.704	90.329	21.001	1.278	6.904	66.163	6.306	17.086	0.27
0.461	259.345	45.394	0.611	7.091	9.656	2.914	13.935	0.234
0.164	210.137	33.089	0.505	6.658	82.813	3.389	0.926	0.244
0.377	287.299	13.49	1.645	0.404	2.413	3.653	24.513	0.186
0.58	54.214	50.147	2.609	3.114	27.478	3.813	15.889	0.236
0.177	272.253	21.681	2.721	6.405	47.243	4.832	13.206	0.372
0.609	109.357	3.992	0.938	2.994	18.907	6.628	2.87	0.074
0.184	213.933	22.031	1.477	5.996	9.631	7.954	4.277	0.295
0.181	194.306	12.554	1.18	5.383	75.564	5.195	0.956	0.107
0.296	177.976	8.394	0.709	8.06	49.547	4.013	11.902	0.391
0.577	120.401	1.332	0.329	7.478	98.499	4.027	6.147	0.44
0.283	163.224	33.087	3.217	7.933	24.305	7.202	2.61	0.44
0.263	5.595	23.586	2.145	7.486	23.007	5.673	17.446	0.078
0.528	54.832	2.374	0.134	1.04	68.813	0.576	11.634	0.373
0.263	300.913	45.772	2.053	7.886	51.477	6.495	18.927	0.258
0.175	209.097	31.158	0.381	7.303	51.504	2.124	24.417	0.076
0.677	293.37	16.963	0.507	6.383	29.545	5.82	3.45	0.358
0.429	30.076	34.156	2.366	7.699	47.234	6.957	24.929	0.479
0.623	192.776	43.943	2.262	4.008	32.089	1.504	16.845	0.187
0.614	187.47	8.254	1.784	3.382	34.709	5.267	7.334	0.104
0.214	219.327	0.955	3.138	3.673	91.83	2.76	18.673	0.1
0.214	21.827	46.047	0.865	1.803	65.282	3.701	22.163	0.248
0.448	279.021	27.62	3.48	4.516	35.657	1.668	9.83	0.114
0.54	26.074	53.037	2.83	8.825	24.542	3.976	7.872	0.453
0.309	208.784	37.605	1.37	7.496	97.547	8.214	4.212	0.508
0.514	217.533	14.427	2.039	1.258	92.332	2.997	26.089	0.297
0.493	267.418	33.408	0.82	0.109	11.938	3.188	21.957	0.176
0.562	273.41	25.088	0.291	6.325	50.428	5.48	18.94	0.103
0.231	82.766	26.66	2.51	6.233	73.421	8.5	18.615	0.188
0.532	129.218	18.021	0.759	4.571	51.769	8.425	9.271	0.254
0.203	36.393	37.966	3.747	7.023	30.73	4.628	5.694	0.503
0.368	104.815	22.573	0.934	9.146	34.502	8.593	11.535	0.472
0.461	259.022	42.476	2.509	1.136	7.817	1.244	20.432	0.403
0.443	12.205	33.764	0.989	0.668	66.826	4.558	2.407	0.501
0.563	240.043	17.079	3.65	1.714	5.018	7.844	26.721	0.221
0.504	207.812	51.724	3.345	3.484	37.131	2.049	13.27	0.316
0.223	206.763	25.667	0.4	4.377	72.731	5.98	5.588	0.402
0.291	238.081	15.277	0.017	8.313	6.355	6.967	14.105	0.194
0.275	51.301	10.232	0.391	7.537	20.372	8.071	1.657	0.211
0.333	111.505	53.059	3.787	9.187	77.84	4.312	22.718	0.327
0.324	70.8	4.395	2.446	6.285	28.15	4.108	7.73	0.467
0.664	158.486	35.593	3.541	4.176	88.952	1.423	5.873	0.052
0.446	289.221	45.733	1.957	6.012	78.719	2.593	9.15	0.38
0.395	254.696	26.05	1.595	8.979	20.208	2.835	10.2	0.423
0.604	292.605	20.37	0.663	3.546	27.98	1.213	3.477	0.296
0.183	85.709	35.851	1.703	1.518	71.205	9.062	15.585	0.51
0.556	88.681	21.348	2.173	7.624	6.41	7.067	18.726	0.131
0.429	285.641	20.562	0.822	1.248	59.203	4.833	22.994	0.485
0.37	323.001	27.872	1.195	8.739	17.038	5.86	24.496	0.133
0.62	212.972	28.237	0.374	8.833	73.193	7.698	16.249	0.489
0.343	179.574	35.437	1.32	1.044	27.788	1.323	3.115	0.26
0.168	31.724	3.401	2.964	0.676	8.92	3.748	16.002	0.105
0.538	253.205	7.458	2.19	3.301	37.824	1.32	25.651	0.17
0.282	100.411	28.203	3	0.735	69.005	8.787	13.912	0.405
0.347	291.036	36.983	1.194	4.571	65.23	8.905	17.485	0.499
0.265	95.419	8.288	2.95	0.882	20.591	1.766	0.697	0.173
0.353	31.018	29.337	0.513	4.427	30.958	9.146	2.752	0.513
0.313	263.229	30.965	2.532	0.974	99.495	2.312	26.294	0.235
0.232	212.158	36.096	0.805	3.521	59.413	8.027	6.927	0.256
0.481	158.614	44.278	2.532	1.285	32.569	9.094	23.878	0.48
0.687	88.74	28.139	0.372	4.166	53.635	7.282	18.618	0.503
0.682	167.402	0.589	2.413	2.263	27.761	6.319	8.007	0.453
0.367	59.923	10.08	1.531	6.624	68.066	3.715	20.523	0.06
0.262	308.024	10.958	3.027	1.196	84.144	7.957	21.608	0.352
0.709	299.403	37.328	2.713	6.832	97.565	7.826	1.454	0.138
0.546	276.147	26.696	2.49	8.076	97.739	5.117	20.909	0.381
0.252	286.622	53.321	1.563	5.161	46.65	3.667	18.51	0.505
0.485	249.665	2.055	3.143	7.755	89.554	8.221	17.92	0.225
0.48	123.951	5.009	2.573	6.354	32.39	3.328	14.383	0.063
0.24	202.516	30.434	3.587	4.477	20.919	3.897	3.745	0.373
0.385	191.393	12.723	0.052	3.057	61.084	3.436	5.618	0.419
0.427	118.361	19.186	2.491	7.043	9.054	3.305	1.95	0.455
0.69	79.608	46.044	0.288	9.245	51.124	6.064	11.576	0.084
0.192	290.085	28.048	1.405	8.181	42.651	1.699	14.458	0.507
0.583	289.163	10.308	2.374	3.554	39.25	1.405	5.573	0.373
0.372	321.108	10.681	1.713	0.573	9.236	7.066	7.856	0.39
0.453	321.452	38.917	3.509	0.404	52.206	5.719	26.208	0.12
0.674	284.072	13.723	0.289	8.159	19.904	2.924	25.608	0.353
0.257	230.833	28.021	0.561	0.254	10.561	5.719	7.636	0.193
0.581	263.857	3.857	3.716	0.9	55.598	7.222	4.89	0.08
0.46	324.345	8.884	2.741	3.763	27.755	7.153	24.639	0.293
0.453	164.999	43.368	2.066	2.594	61.577	3.786	9.387	0.39
0.304	199.25	9.714	1.471	6.395	39.94	8.812	2.376	0.331
0.392	149.581	19.061	3.071	5.179	23.457	7.041	12.484	0.171
0.208	277.913	45.858	1.689	5.278	91.782	0.586	16.204	0.335
0.464	21.337	7.683	0.511	4.075	57.92	2.177	22.274	0.343
0.473	45.975	41.98	3.305	3.362	8.692	8.245	18.557	0.412
0.374	233.599	13.824	2.837	7.174	68.968	8.77	20.381	0.505
0.477	147.089	25.314	0.124	1.448	26.989	7.946	8.871	0.15
0.605	176.298	49.455	2.323	1.74	56.711	3.201	13.008	0.133
0.188	236.482	42.195	0.786	9.086	42.18	4.654	4.62	0.156
0.209	117.046	25.431	3.372	1.677	55.75	2.969	19.139	0.437
0.335	224.673	13.838	2.808	5.725	71.211	3.921	16.912	0.297
0.193	52.341	46.849	0.83	3.422	7.799	6.107	21.973	0.096
0.556	154.602	8.715	0.761	8.36	43.663	1.758	14.096	0.184
0.211	177.858	13.628	2.386	4.808	69.433	5.492	22.155	0.438
0.398	92.624	27.757	2.428	7.319	33.539	7.862	11.964	0.052
0.18	202.526	24.254	0.603	7.533	36.961	7.613	2.966	0.127
0.584	83.482	48.287	1.01	1.287	30.539	1.96	18.32	0.452
0.277	6.811	51.73	1.038	7.085	18.968	9.029	1.339	0.094
0.514	140.135	26.409	2.374	1.964	54.702	1.655	23.624	0.191
0.465	207.067	19.095	3.744	9.195	69.467	7.363	17.551	0.442
0.301	164.048	8.98	2.897	4.565	31.165	4.561	24.812	0.346
0.295	125.962	47.87	1.224	3.165	58.209	7.515	0.761	0.447
0.268	305.238	35.125	0.224	5.768	2.127	5.55	7.207	0.237
0.389	78.186	39.571	1.899	1.547	63.856	5.692	5.614	0.368
0.474	77.313	13.61	2.939	2.412	43.335	9.113	16.274	0.509
0.229	250.194	17.98	0.458	5.895	25.749	5.143	21.969	0.193
0.463	187.941	52.889	1.665	4.948	17.521	2.927	13.311	0.116
0.181	121.45	28.34	0.727	2.617	74.737	6.303	19.174	0.181
0.536	143.342	15.391	3.001	6.073	7.747	3.995	5.339	0.186
0.586	47.77	38.915	0.411	3.275	34.97	6.906	0.025	0.22
0.667	22.838	13.029	1.152	2.722	4.145	1.173	3.082	0.137
0.35	147.364	40.452	1.06	3.821	10.75	5.11	13.572	0.063
0.484	191.305	44.073	3.504	5.651	98.325	5.518	21.154	0.406
0.386	160.105	49.984	0.715	6.852	13.862	1.029	11.411	0.402
0.399	231.058	38.57	2.911	4.982	73.603	0.333	8.034	0.409
0.692	52.096	17.259	2.129	0.209	99.261	4.718	0.981	0.271
0.614	107.287	10.959	0.048	0.989	87.627	2.139	21.819	0.27
0.534	116.134	17.94	1.838	1.918	27.801	1.938	20.073	0.321
0.715	325.12	33.984	3.125	4.108	38.201	4.287	5.736	0.122
0.31	89.917	4.552	1.343	7.756	31.597	8.9	16.204	0.327
0.411	21.268	47.756	1.942	6.519	81.059	3.544	14.083	0.38
0.288	222.231	47.046	0.241	3.612	81.186	2.753	14.432	0.444
0.459	28.958	28.25	3.033	6.362	68.205	7.506	18.583	0.146
0.335	285.043	36.661	1.871	5.483	91.013	0.691	15.383	0.373
0.424	183.37	34.301	0.278	3.72	83.399	4.365	18.496	0.216
0.282	205.91	42.629	3.463	1.509	36.013	4.555	5.885	0.495
0.573	172.63	44.294	0.863	4.744	2.498	2.491	25.932	0.501
0.226	198.21	1.505	2.536	4.18	46.255	1.9	6.138	0.182
0.714	97.42	36.783	0.662	4.775	93.839	8.504	24.554	0.251
0.339	87.582	3.01	1.977	6.055	36.356	7.304	2.535	0.411
0.192	117.605	3.116	1.381	7.576	29.594	3.676	5.248	0.372
0.388	102.422	41.531	0.582	3.469	9.148	2.494	9.685	0.359
0.238	176.181	44.848	1.876	6.516	85.277	4.516	11.985	0.242
0.546	236.708	14.909	2.775	7.238	84.989	4.121	3.519	0.144
0.695	199.436	37.584	2.581	6.18	28.232	7.417	20.986	0.122
0.358	283.68	45.647	1.149	1.938	35.004	1.086	16.583	0.299
0.18	22.524	35.86	0.785	7.501	70.184	2.153	18.485	0.309
0.48	301.276	13.955	3.535	3.254	57.416	7.253	18.193	0.451
0.335	158.614	17.614	2.172	1.194	85.399	0.384	19.915	0.4
0.293	164.136	13.728	2.176	7.367	74.953	7.758	1.983	0.232
0.639	136.084	34.718	1.387	6.29	7.127	2.597	1.575	0.446
0.624	73.752	38.621	0.733	2.205	94.31	4.016	18.643	0.474
0.591	118.165	48.34	2.704	7.907	78.5	7.693	18.053	0.149
0.545	69.76	8.72	2.69	7.957	46.693	8.387	25.203	0.511
0.322	185.636	24.157	0.111	5.536	49.103	3.524	22.357	0.387
0.307	53.94	25.928	3.319	6.364	68.184	5.49	21.421	0.274
0.229	221.014	49.665	0.008	2.715	42.839	6.219	9.434	0.219
0.43	269.36	38.038	3.179	9.08	39.289	1.679	14.117	0.358
0.3	325.346	13.929	2.55	4.793	91.007	1.167	6.109	0.152
0.633	272.302	37.263	2.32	2.468	57.103	5.569	15.361	0.43
0.429	21.896	18.802	3.379	8.98	7.823	8.202	8.163	0.45
0.375	107.101	19.229	3.507	3.825	20.19	0.506	25.651	0.411
0.415	301.992	17.17	1.225	6.669	13.652	0.881	18.106	0.397
0.653	276.5	15.965	3.252	4.651	23.415	4.201	13.481	0.342
0.286	174.906	44.198	2.595	6.452	27.138	6.116	19.308	0.17
0.248	211.491	11.55	1.858	0.377	55.969	1.184	8.05	0.102
0.475	260.228	28.935	0.488	0.695	79.728	7.334	8.495	0.094
0.214	130.494	18.343	2.133	6.7	32.63	2.058	0.578	0.361
0.496	119.234	19.142	3.627	1.543	82.278	3.22	21.606	0.228
0.268	318.509	15.178	0.155	2.288	16.625	0.529	20.408	0.244
0.367	242.828	21.947	2.694	5.127	90.49	5.826	19.363	0.452
0.525	186.362	19.806	0.403	1.429	7.233	3.915	27.156	0.103
0.649	89.387	43.367	1.777	7.421	86.642	9.027	3.904	0.209
0.625	191.207	53.013	0.115	9.123	73.701	1.593	17.286	0.501
0.701	43.003	1.174	3.104	1.342	45.079	4.492	26.807	0.483
0.35	121.136	24.427	1.361	7.23	51.775	0.748	2.294	0.391
0.165	188.196	21.038	2.491	2.568	68.005	8.954	1.437	0.114
0.674	30.341	50.09	3.128	7.619	65.728	7.223	17.031	0.221
0.33	262.67	25.617	0.41	7.813	14.975	5.425	0.557	0.124
0.48	141.096	6.274	2.275	0.197	45.228	3.686	10.946	0.23
0.48	27.967	30.079	1.086	5.872	59.394	2.559	9.617	0.17
0.471	144.804	12.243	1.986	2.329	37.213	5.094	7.965	0.234
0.663	127.198	25.6	0.777	7.884	83.226	1.389	10.895	0.512
0.545	24.858	37.516	2.065	6.868	34.946	1.209	23.943	0.482
0.263	34.48	24.525	0.745	3.37	75.008	3.057	22.565	0.124
0.525	133.132	19.066	0.817	0.31	24.609	6.134	0.472	0.131
0.384	302.541	17.268	2.949	6.116	52.778	0.627	7.379	0.076
0.257	193.375	24.975	0.071	5.836	28.591	2.382	17.796	0.498
0.632	205.488	18.22	3.193	3.699	99.492	2.888	19.288	0.074
0.337	237.551	52.795	1.038	8.071	1.252	5.501	17.126	0.261
0.461	158.82	9.241	0.319	1.559	72.348	6.102	2.441	0.268
0.233	156.662	50.09	1.941	4.467	21.22	1.654	2.165	0.318
0.522	311.231	4.882	1.153	3.662	68.923	4.232	7.872	0.466
0.45	300.746	31.473	1.254	1.675	46.538	8.709	18.287	0.17
0.285	297.5	43.155	2.953	4.463	91.493	5.458	10.601	0.508
0.633	132.426	40.683	0.414	3.8	49.061	1.107	14.019	0.281
0.302	220.995	16.18	3.647	2.023	70.573	2.677	5.352	0.507
0.267	272.439	14.699	3.031	2.327	57.82	1.047	20.645	0.384
0.397	107.483	36.381	3.371	5.25	90.058	5.625	11.046	0.353
0.525	222.231	36.14	1.157	4.804	11.558	6.398	14.341	0.411
0.415	165.097	52.834	3.406	0.441	42.59	5.026	8.882	0.083
0.253	267.212	43.671	0.908	5.263	66.26	2.879	22.925	0.204
0.395	203.095	28.582	1.189	3.708	89.183	6.992	23.388	0.107
0.634	47.741	41.041	3.438	0.681	49.207	6.735	20.114	0.27
0.404	259.267	23.742	2.484	9.184	97.097	5.294	0.085	0.25
0.216	263.867	10.489	2.68	5.423	76.703	8.278	23.597	0.273
0.278	152.219	20.47	2.672	7.238	96.353	4.842	16.893	0.181
0.212	303.473	35.553	1.945	6.455	23.661	7.548	24.222	0.244
0.626	64.768	14.772	1.486	5.834	50.656	8.851	10.848	0.371
0.614	18.787	31.715	0.34	6.721	94.49	3.382	18.541	0.247
0.465	61.826	6.431	2.09	4.21	87.229	2.648	16.71	0.202
0.64	129.434	44.268	0.69	5.719	82.676	0.706	8.652	0.297
0.357	82.658	8.948	2.791	3.576	82.314	1.873	18.724	0.501
0.262	248.076	14.577	3.42	8.239	55.975	5.36	17.157	0.334
0.445	285.955	29.301	0.069	6.541	77.153	8.355	17.906	0.053
0.426	116.487	31.813	0.949	4.724	59.686	3.66	14.193	0.424
0.703	170.129	19.61	2.759	1.246	7.689	0.874	1.281	0.106
0.697	186.901	10.725	1.016	2.381	26.901	4.596	19.607	0.304
0.699	109.886	5.712	0.121	0.798	86.229	7.23	16.109	0.105
0.29	26.712	6.879	0.571	8.835	88.943	7.564	24.574	0.231
0.482	312.918	24.974	0.095	8.814	85.25	7.767	27.071	0.296
0.605	294.479	45.969	2.867	6.123	86.612	2.014	21.054	0.061
0.661	281.64	3.569	3.759	3.836	50.933	7.909	11.89	0.495
0.228	77.519	49.714	1.377	0.371	86.396	1.603	11.471	0.471
0.666	27.183	25.674	3.112	3.835	46.468	5.215	0.859	0.22
0.545	70.83	7.6	2.607	2.899	63.105	6.205	12.962	0.508
0.677	281.267	26.769	3.353	6.699	83.715	2.813	23.974	0.445
0.614	14.187	4.708	0.149	1.513	78.886	3.238	7.793	0.248
0.6	217.827	40.348	1.215	3.294	62.768	5.999	8.32	0.377
0.257	74.998	37.638	1.951	1.531	30.746	2.988	19.947	0.416
0.174	19.934	42.069	0.881	2.794	37.97	2.322	23.161	0.26
0.294	319.892	46.402	2.448	4.852	27.77	1.601	8.232	0.162
0.458	231.519	40.904	3.153	4.453	42.186	4.287	1.936	0.236
0.492	39.384	40.387	0.769	6.375	42.587	4.127	5.386	0.139
0.559	73.399	49.826	1.463	4.495	74.576	1.811	13.65	0.495
0.417	109.327	47.3	3.832	3.469	34.019	3.744	2.453	0.453
0.349	37.56	15.812	3.027	6.941	72.269	3.88	19.62	0.126
0.504	241.357	32.557	2.937	3.193	9.136	8.516	12.722	0.431
0.616	178.427	26.919	2.106	3.316	91.876	5.079	9.407	0.443
0.307	233.265	22.415	0.916	5.041	68.85	1.329	22.024	0.227
0.583	275.235	3.071	3.637	8.645	95.262	7.195	6.298	0.365
0.371	276.716	51.003	0.865	5.038	87.758	0.501	19.863	0.209
0.695	60.021	23.524	1.867	0.159	14.066	8.076	22.787	0.225
0.213	33.48	5.614	0.015	2.469	17.376	2.613	13.752	0.326
0.687	137.242	14.54	0.685	2.353	38.639	5.592	19.391	0.155
0.406	146.354	13.085	0.204	3.279	4.735	6.922	10.454	0.173
0.668	68.485	28.75	3.598	5.186	94.55	3.748	4.653	0.264
0.567	132.141	32.719	0.809	7.847	75.67	1.138	22.734	0.085
0.592	290.761	13.298	3.302	4.694	80.43	7.187	25.261	0.388
0.168	50.36	4.597	1.253	7.004	64.388	5.815	13.143	0.273
0.205	230.156	46.791	2.56	4.123	42.292	1.517	17.44	0.069
0.405	16.658	26.391	0.045	1.847	97.641	8.036	5.059	0.33
0.471	199.711	25.672	2.136	5.332	81.448	8.303	12.849	0.291
0.405	265.691	3.669	2.421	6.677	76.275	4.22	10.433	0.261
0.204	11.872	51.929	1.652	3.62	11.804	5.682	5.594	0.373
0.628	232.677	44.429	0.46	7.246	23.606	1.419	27.222	0.055
0.412	263.651	16.297	2.999	6.943	54.851	7.458	14.771	0.472
0.483	72.772	48.92	0.249	8.225	50.368	6.311	15.699	0.189
0.604	295.724	50.73	2.154	4.249	73.792	9.022	19.631	0.303
0.374	196.18	46.539	0.371	8.958	86.554	0.463	7.936	0.072
0.316	65.366	34.531	2.524	6.872	8.027	3.88	23.032	0.412
0.174	321.059	20.221	1.099	1.21	86.326	1.03	0.966	0.282
0.638	222.074	26.427	2.002	4.502	11.993	8.633	11.915	0.147
0.489	151.729	14.509	3.211	3.427	39.763	1.106	5.756	0.135
0.63	249.831	47.219	0.627	7.621	31.296	7.746	19.218	0.17
0.552	242.74	40.388	3.562	7.291	20.226	4.216	1.395	0.318
0.635	39.325	47.152	0.738	4.802	46.888	1.669	5.657	0.464
0.678	216.14	7.506	3.154	1.636	85.502	7.861	16.604	0.497
0.422	290.938	19.489	3.534	8.954	63.917	4.138	24.183	0.414
0.702	175.249	26.16	1.464	7.753	39.377	6.485	24.362	0.291
0.337	47.319	46.363	0.636	3.72	49.374	3.872	1.576	0.176
0.482	213.796	27.474	1.547	9.198	59.467	6.25	10.862	0.473
0.634	311.516	31.881	0.089	3.954	12.771	5.48	3.884	0.282
0.502	158.908	36.77	1.311	7.493	40.013	5.314	6.916	0.133
0.595	23.524	37.117	3.156	1.733	36.122	3.747	13.13	0.238
0.613	313.438	22.975	2.574	2.338	48.638	2.782	22.698	0.299
0.687	177.073	35.517	0.362	5.905	52.489	8.941	1.732	0.238
0.624	285.416	1.791	3.575	6.449	33.973	8.424	24.351	0.279
0.649	146.246	1.876	1.808	4.717	7.65	2.838	5.358	0.146
0.387	66.269	13.117	0.358	6.593	92.748	3.86	8.486	0.257
0.707	172.022	46.955	3.336	7.9	89.396	2.543	5.601	0.11
0.625	155.475	49.908	3.482	6.15	76.308	7.631	8.267	0.397
0.628	90.623	6.148	1.51	5.445	28.569	1.177	18.757	0.398
0.55	33.372	19.932	2.536	0.597	55.583	6.768	26.06	0.095
0.339	14.393	11.057	2.018	3.977	10.689	6.792	2.022	0.41
0.654	107.346	20.331	3.237	7.673	28.132	7.473	25.391	0.386
0.351	204.242	44.335	3.677	0.145	5.37	6.636	6.87	0.507
0.561	66.69	4.198	2.039	1.914	5.319	8.589	13.682	0.169
0.3	196.199	26.867	0.959	1.45	99.547	8.67	26.787	0.367
0.449	289.074	18.42	2.441	8.245	16.81	9.18	19.688	0.497
0.202	152.337	6.098	2.588	9.122	61.163	7.944	24.844	0.078
0.196	38.825	26.349	0.08	1.692	98.644	7.592	21.59	0.353
0.408	155.711	4.887	3.808	5.026	50.702	7.93	7.527	0.327
0.61	236.06	10.639	1.144	8.352	15.579	7.406	14.308	0.487
0.698	225.301	18.22	1.827	0.994	66.421	8.032	23.931	0.475
0.641	299.736	27.498	3.67	3.191	9.145	2.947	10.741	0.459
0.262	161.419	37.314	3.853	4.272	50.398	5.616	1.338	0.082
0.361	169.285	53.739	1.638	8.809	2.218	7.849	4.359	0.265
0.42	55.421	3.699	3.605	4.549	21.895	3.66	26.041	0.157
0.509	263.445	38.904	0.193	7	81.624	3.141	16.889	0.088
0.164	128.404	16.348	0.875	0.615	64.68	2.341	20.784	0.31
0.665	247.654	6.576	0.894	0.398	15.242	6.645	16.958	0.058
0.57	257.08	46.317	2.93	2.036	51.927	8.019	15.435	0.283
0.255	116.458	1.526	2.402	3.422	69.944	4.163	13.6	0.254
0.705	318.391	48.822	3.851	3.535	3.173	6.594	23.983	0.091
0.266	275.588	52.831	2.273	8.878	73.342	2.423	7.533	0.232
0.31	130.366	29.101	1.278	8.347	11.23	2.235	20.571	0.184
0.433	194.13	4.024	0.18	0.136	30.305	1.591	25.953	0.503
0.283	36.805	42.206	0.289	4.328	89.271	4.058	1.2	0.47
0.168	277.383	29.716	3.632	3.458	73.202	8.793	14.079	0.204
0.554	156.162	28.274	2.174	4.005	52.808	2.125	24.305	0.224
0.637	124.197	14.213	1.329	6.664	24.284	6.639	20.189	0.406
0.595	242.416	10.287	2.49	5.337	20.609	4.754	21.915	0.06
0.241	261.268	10.899	2.044	0.181	29.91	3.68	19.346	0.299
0.386	173.16	37.75	3.312	5.987	68.616	0.642	11.191	0.484
0.623	318.588	18.921	1.579	3.731	16.582	4.769	11.532	0.064
0.537	76.244	6.868	0.775	1.865	35.226	2.447	10.583	0.088
0.697	227.537	32.063	3.176	1.548	77.883	7.405	24.797	0.387
0.439	36.177	25.801	1.759	9.145	47.799	8.181	9.094	0.233
0.489	199.191	20.646	0.39	4.337	7.923	6.225	24.939	0.123
0.192	296.019	9.171	3.538	3.908	77.096	7.959	18.362	0.23
0.437	29.321	20.746	2.108	1.948	98.526	1.793	5.288	0.108
0.179	74.331	18.921	3.659	8.138	60.832	5.009	23.262	0.126
0.309	238.346	5.971	3.229	3.038	95.046	1.609	22.539	0.132
0.325	87.494	45.907	1.906	4.208	76.831	8.749	19.926	0.316
0.586	140.253	5.414	0.944	5.913	85.694	7.733	1.948	0.097
[truncated: 2,902 more rows]
